# Supplementary material for: Secretome Analysis from the Ectomycorrhizal Ascomycete Cenococcum geophilum
Source: Front Microbiol. 2018 Feb 13;9:141. doi: 10.3389/fmicb.2018.00141 (PMC5816826; doi:10.3389/fmicb.2018.00141)
Supplement: Supplementary Table S1 — Cenococcum geophilum and other fungal strains used in this work. [file Table1.XLSX]

## Sheet: Sheet1
Secretome analysis from the ectomycorrhizal ascomycete Cenococcum geophilum
Maíra de Freitas Pereira1,2†, Claire Veneault-Fourrey1,3†, Patrice Vion1, Fréderic Guinet1, 3, Emmanuelle Morin1, Kerrie W. Barry4, Anna Lipzen4, Vasanth Singan4, Stephanie Pfister2, Hyunsoo Na4, Megan Kennedy4 Simon Egli2, Igor Grigoriev4, Francis Martin1, Annegret Kohler1* and Martina Peter2*
*Correspondence:
Annegret Kohler, annegret.kohler@inra.fr
Martina Peter, martina.peter@wsl.ch

## Sheet: Supplementary table S1
Supplementary table S1: Cenococcum geophilum and other fungal strains used in this work
Strain	Isolation (y)	Site (Abbrev.)	Country (Abbrev.)	Potential tree host	Remarks	Data	Genome available at JGI	Strain Id CBS-KNAW*
C. geophilum_1.005_Stra_CHE	1977	Strada (Stra)	Switzerland (CHE)	Picea abies		This work
C. geophilum_1.022_Nes_CHE	1980	Nessental (Nes)	Switzerland (CHE)	Picea abies		This work
C. geophilum_1.057_Pfyn_CHE	2008	Pfynwald (Pfyn)	Switzerland (CHE)	Pinus sylvestris	ISS Evoltree (www.evoltree.eu)	This work
C. geophilum_1.058_Pfyn_CHE	2008	Pfynwald (Pfyn)	Switzerland (CHE)	Pinus sylvestris	ISS Evoltree (www.evoltree.eu)	Peter et al., 2016	https://genome.jgi.doe.gov/Cenge3/Cenge3.home.html	CBS 143616
C. geophilum_1.060_Pfyn_CHE	2008	Pfynwald (Pfyn)	Switzerland (CHE)	Pinus sylvestris	ISS Evoltree (www.evoltree.eu)	This work
C. geophilum_1.061_Pfyn_CHE	2008	Pfynwald (Pfyn)	Switzerland (CHE)	Pinus sylvestris	ISS Evoltree (www.evoltree.eu)	This work
C. geophilum_1.064_Pfyn_CHE	2008	Pfynwald (Pfyn)	Switzerland (CHE)	Pinus sylvestris	ISS Evoltree (www.evoltree.eu)	This work
C. geophilum_1.075_Cre_FRA	1999	La Crête (Cre)	France (FRA)	Fagus sylvatica	Cre2.1 (Jany et al., 2002)	This work
C. geophilum_1.076_Cre_FRA	1999	La Crête (Cre)	France (FRA)	Fagus sylvatica	Cre4.1 (Jany et al., 2002)	This work
C. geophilum_1.094_Bliz_POL	2009	Blizyn (Bliz)	Poland (POL)	Mixed forest, close to P. sylvestris	ISS Evoltree (www.evoltree.eu)	This work
C. geophilum_1.096_Bliz_POL	2009	Blizyn (Bliz)	Poland (POL)	Mixed forest, close to P. sylvestris	ISS Evoltree (www.evoltree.eu)	This work
C. geophilum_1.097_Bliz_POL	2009	Blizyn (Bliz)	Poland (POL)	Mixed forest, close to P. sylvestris	ISS Evoltree (www.evoltree.eu)	This work
C. geophilum_1.100_Vent_FRA	2009	Ventoux (Vent)	France (FRA)	Mixed forest, close to P. sylvestris	ISS Evoltree (www.evoltree.eu)	This work
C. geophilum_1.101_Par_CHE	2008	Parabock (Par)	Switzerland (CHE)	Picea abies		This work
C. geophilum_1.102_Par_CHE	2008	Parabock (Par)	Switzerland (CHE)	Picea abies		This work
C. geophilum_1.104_Punk_FIN	2008	Punkaharju (Punk)	Finland (FIN)	Pinus sylvestris	ISS Evoltree (www.evoltree.eu)	This work
Glonium stellatum	1934	Michigan	USA	-		Peter et al., 2016	https://genome.jgi.doe.gov/Glost2/Glost2.home.html	CBS 207.34
Lepidopterella palustris	1977	Johnson County Illinois	USA	-		Peter et al., 2016	https://genome.jgi.doe.gov/Leppa1/Leppa1.home.html	CBS 459.81
* CBS-KNAW culture collection: http://www.westerdijkinstitute.nl/Collections/
