# Supplementary material for: Secretome Analysis from the Ectomycorrhizal Ascomycete Cenococcum geophilum
Source: Front Microbiol. 2018 Feb 13;9:141. doi: 10.3389/fmicb.2018.00141 (PMC5816826; doi:10.3389/fmicb.2018.00141)
Supplement: Supplementary Table S2 — Main features of C. geophilum RNAseq data. [file Table2.XLSX]

## Sheet: Sheet1
Secretome analysis from the ectomycorrhizal ascomycete Cenococcum geophilum
Maíra de Freitas Pereira1,2†, Claire Veneault-Fourrey1,3†, Patrice Vion1, Fréderic Guinet1, 3, Emmanuelle Morin1, Kerrie W. Barry4, Anna Lipzen4, Vasanth Singan4, Stephanie Pfister2, Hyunsoo Na4, Megan Kennedy4 Simon Egli2, Igor Grigoriev4, Francis Martin1, Annegret Kohler1* and Martina Peter2*
*Correspondence:
Annegret Kohler, annegret.kohler@inra.fr
Martina Peter, martina.peter@wsl.ch

## Sheet: Supplementary table S2
Supplementary table S2:Main features of RNAseq data
GEO Sample Name	Sequencer Type	Run Type	Raw Reads	Filtered Reads
Cenococcum-Pinus
Free-living mycelium-90-1	HiSeq-2500	2x151	111778156	94175666
Free-living mycelium-90-2	HiSeq-2000	2x151	82948982	81904618
Free-living mycelium-90-3	HiSeq-2000	2x151	63531526	54196710
Extramatrical-mycelium-1	HiSeq-2000	2x151	69551876	55728860
Extramatrical-mycelium-2	HiSeq-2500	2x151	88621526	87505102
Extramatrical-mycelium-3	HiSeq-2500	2x151	73480724	63742452
Sclerotia-1	HiSeq-2500	2x151	55566984	50800010
Sclerotia-2	HiSeq-2500	2x151	94542422	93490518
Sclerotia-3	HiSeq-2500	2x151	79770356	78796438
Pinus Mycorrhizal roots-90-1	HiSeq-2500	2x151	97469256	96680402
Pinus Mycorrhizal roots-90-2	HiSeq-2500	2x151	108669558	98350054
Pinus Mycorrhizal roots-90-3	HiSeq-2500	2x151	102237548	101329570
Cenococcum-Poplar
Free-living mycelium-late-1	HiSeq-2000	2x151	148772870	147914778
Free-living mycelium-late-2	HiSeq-2000	2x151	153924604	153313912
Free-living mycelium-late-3	HiSeq-2000	2x151	147915514	146122358
Poplar Mycorrhizal roots-late-1	HiSeq-2000	2x151	145081658	143764368
Poplar Mycorrhizal roots-late-2	HiSeq-2500	2x151	160595812	158920298
Poplar Mycorrhizal roots-late-3	HiSeq-2500	2x151	124284220	123087438
