# Supplementary material for: Secretome Analysis from the Ectomycorrhizal Ascomycete Cenococcum geophilum
Source: Front Microbiol. 2018 Feb 13;9:141. doi: 10.3389/fmicb.2018.00141 (PMC5816826; doi:10.3389/fmicb.2018.00141)
Supplement: Supplementary Table S3 — Main features of C. geophilum re-sequencing data. [file Table3.XLSX]

## Sheet: Sheet1
Secretome analysis from the ectomycorrhizal ascomycete Cenococcum geophilum
Maíra de Freitas Pereira1,2†, Claire Veneault-Fourrey1,3†, Patrice Vion1, Fréderic Guinet1, 3, Emmanuelle Morin1, Kerrie W. Barry4, Anna Lipzen4, Vasanth Singan4, Stephanie Pfister2, Hyunsoo Na4, Megan Kennedy4 Simon Egli2, Igor Grigoriev4, Francis Martin1, Annegret Kohler1* and Martina Peter2*
*Correspondence:
Annegret Kohler, annegret.kohler@inra.fr
Martina Peter, martina.peter@wsl.ch

## Sheet: Supplementary table 3
Supplementary table S3:Main features of C. geophilum re-sequencing data
Proposal ID Sequencing Project ID Library Name Sequencing Project Name	Isolated from	Run1 file name	Run 2 file name	# Reads run1	# Reads run2	Total reads	Coverage	Contigs de novo	N50	Minimum	Maximum	Average
305 1047757 YUHS Cenococcum geophilum 1.104 Resequencing	sclerotia from ISS Punkaharju Fi12/Finland	8621.2.106858.CGATGT.fastq.gz	8811.1.112277.CGATGT.fastq.gz	20644678	19337690	39982368	22.5x	17970	8283	482	87735	3307
305 1047760 YUHT Cenococcum geophilum 1.075 Resequencing	sclerotia from La Crête Cre21/France	8621.2.106858.TTAGGC.fastq.gz	8811.1.112277.TTAGGC.fastq.gz	22890764	20912678	43803442	24.6x	20355	6908	452	94160	3087
305 1047763 YUHU Cenococcum geophilum 1.076 Resequencing	sclerotia from La Crête Cre41/France	8621.2.106858.TGACCA.fastq.gz	8811.1.112277.TGACCA.fastq.gz	22402316	20750780	43153096	24.3x	21060	6512	474	72995	2861
305 1047766 YUHW Cenococcum geophilum 1.100 Resequencing	sclerotia from ISS Ventoux TH99/France	8621.2.106858.ACAGTG.fastq.gz	8811.1.112277.ACAGTG.fastq.gz	24407808	22561022	46968830	26.5x	20730	7065	475	110244	2984
305 1047769 YUHX Cenococcum geophilum 1.094 Resequencing	sclerotia from ISS Blizyn 399/Poland	8621.2.106858.GCCAAT.fastq.gz	8811.1.112277.GCCAAT.fastq.gz	13597542	12577076	26174618	14.7x	27733	3912	400	70362	2206
305 1047772 YUHY Cenococcum geophilum 1.096 Resequencing	sclerotia from ISS Blizyn 400/Poland	8621.2.106858.CAGATC.fastq.gz	8811.1.112277.CAGATC.fastq.gz	21628700	19880696	41509396	23.4x	26623	5359	442	103489	2554
305 1047775 YUHZ Cenococcum geophilum 1.097 Resequencing	sclerotia from ISS Blizyn 402/Poland	8621.2.106858.GATCAG.fastq.gz	8811.1.112277.GATCAG.fastq.gz	20773532	19172112	39945644	22.5x	13054	10556	453	81832	3794
305 1047778 YUNA Cenococcum geophilum 1.022 Resequencing	sclerotia from Nessental BE/Switzerland	8621.2.106858.TAGCTT.fastq.gz	8811.1.112277.TAGCTT.fastq.gz	23460022	21830370	45290392	25.5x	13466	10373	452	107928	3658
305 1047781 YUNB Cenococcum geophilum 1.102 Resequencing	sclerotia from Parabock 5028/Switzerland	8621.2.106858.GGCTAC.fastq.gz	8811.1.112277.GGCTAC.fastq.gz	21199668	19702758	40902426	23.0x	20589	6523	459	99120	2925
305 1047784 YUNC Cenococcum geophilum 1.101 Resequencing	sclerotia from Parabock 5773/Switzerland	8621.2.106858.CTTGTA.fastq.gz	8811.1.112277.CTTGTA.fastq.gz	25038302	23048872	48087174	27.1x	20730	7065	475	110244	2984
305 1047787 YUNG Cenococcum geophilum 1.060 Resequencing	sclerotia from Pfynwald Vs/Switzerland	8621.2.106858.AGTCAA.fastq.gz	8811.1.112277.AGTCAA.fastq.gz	20304746	18850430	39155176	22.0x	29658	4016	454	70687	2234
305 1047790 YUNH Cenococcum geophilum 1.064 Resequencing	sclerotia from Pfynwald Vs/Switzerland	8621.2.106858.AGTTCC.fastq.gz	8811.1.112277.AGTTCC.fastq.gz	21329242	19595244	40924486	23.0x	20977	6229	449	60766	2903
305 1047793 YUNN Cenococcum geophilum 1.061 Resequencing	sclerotia from Pfynwald Vs/Switzerland	8621.2.106858.ATGTCA.fastq.gz	8811.1.112277.ATGTCA.fastq.gz	18864666	17530618	36395284	20.5x	20791	6306	454	77841	2932
305 1047796 YUNO Cenococcum geophilum 1.057 Resequencing	sclerotia from Pfynwald Vs/Switzerland	8621.2.106858.CCGTCC.fastq.gz	8811.1.112277.CCGTCC.fastq.gz	22209562	20657452	42867014	24.1x	21052	6478	439	77838	2947
305 1047799 YUNP Cenococcum geophilum 1.005 Resequencing	sclerotia from Strada GR/Switzerland	8621.2.106858.GTAGAG.fastq.gz	8811.1.112277.GTAGAG.fastq.gz	18733240	17493228	36226468	20.4x	15881	9035	434	87955	3596
