# Supplementary material for: Secretome Analysis from the Ectomycorrhizal Ascomycete Cenococcum geophilum
Source: Front Microbiol. 2018 Feb 13;9:141. doi: 10.3389/fmicb.2018.00141 (PMC5816826; doi:10.3389/fmicb.2018.00141)
Supplement: Supplementary Table S4 — Core eukaryotic genes selected for presence/absence polymorphism analysis. [file Table4.XLSX]

## Sheet: Sheet1
Secretome analysis from the ectomycorrhizal ascomycete Cenococcum geophilum
Maíra de Freitas Pereira1,2†, Claire Veneault-Fourrey1,3†, Patrice Vion1, Fréderic Guinet1, 3, Emmanuelle Morin1, Kerrie W. Barry4, Anna Lipzen4, Vasanth Singan4, Stephanie Pfister2, Hyunsoo Na4, Megan Kennedy4 Simon Egli2, Igor Grigoriev4, Francis Martin1, Annegret Kohler1* and Martina Peter2*
*Correspondence:
Annegret Kohler, annegret.kohler@inra.fr
Martina Peter, martina.peter@wsl.ch

## Sheet: Supplementary table S4
Supplementary table S4: Core eukaryotic genes selected for presence/absence polymorphism analysis
Protein ID	Scaffold	Name_protein	Region	Transcript Length	GO	Protein ID	IPR	Protein ID	transcriptId	proteinId	kogid	kogdefline	kogClass	kogGroup
12688	scaffold_1	jgi.p|Cenge3|12688	complement(6078863..6080143)	1231		12688	Brix ; Brix	12688	12728	12688	KOG2781	U3 small nucleolar ribonucleoprotein (snoRNP) component	RNA processing and modification	INFORMATION STORAGE AND PROCESSING
96209	scaffold_2	jgi.p|Cenge3|96209	1256806..1258481	1513	carbohydrate metabolic process ; phosphoric ester hydrolase activity ; fructose-bisphosphatase activity	96209	Inositol phosphatase/fructose-1,6-bisphosphatase ; Inositol phosphatase/fructose-1,6-bisphosphatase ; Inositol phosphatase/fructose-1,6-bisphosphatase ; Inositol phosphatase/fructose-1,6-bisphosphatase ; Inositol phosphatase/fructose-1,6-bisphosphatase	96209	96249	96209	KOG1458	Fructose-1,6-bisphosphatase	Carbohydrate transport and metabolism	METABOLISM
543668	scaffold_7	jgi.p|Cenge3|543668	4094739..4095857	1119	rRNA (adenine-N6,N6-)-dimethyltransferase activity ; C-terminal protein carboxyl methyltransferase activity ; C-methyltransferase activity ; N-methyltransferase activity ; O-methyltransferase activity ; S-methyltransferase activity ; RNA methyltransferase activity ; mRNA methyltransferase activity ; tRNA methyltransferase activity ; protein methyltransferase activity ; site-specific DNA-methyltra…	543668	Ribosomal RNA methyltransferase RrmJ/FtsJ	543668	543708	543668	KOG1099	SAM-dependent methyltransferase/cell division protein FtsJ	Cell cycle control, cell division, chromosome partitioning	METABOLISM
569154	scaffold_30	jgi.p|Cenge3|569154	1909707..1911504	1647	nucleotide binding ; aspartate-tRNA ligase activity ; ATP binding ; cytoplasm ; translation ; aspartyl-tRNA aminoacylation ; aminoacyl-tRNA ligase activity ; tRNA aminoacylation for protein translation ; nucleic acid binding	569154	Aspartyl-tRNA synthetase, class IIb ; Aminoacyl-tRNA synthetase, class II (D, K and N) ; Nucleic acid binding, OB-fold, tRNA/helicase-type ; Aspartyl-tRNA synthetase, class IIb, archea/euk type ; Aminoacyl-tRNA synthetase, class II ; Nucleic acid-binding, OB-fold-like	569154	569194	569154	KOG0556	Aspartyl-tRNA synthetase	Translation, ribosomal structure and biogenesis	INFORMATION STORAGE AND PROCESSING
569996	scaffold_31	jgi.p|Cenge3|569996	39302..40138	837	small conjugating protein ligase activity ; post-translational protein modification ; regulation of protein metabolic process ; ubiquitin-protein ligase activity ; regulation of ubiquitin-protein ligase activity ; regulation of ubiquitin-protein ligase activity during meiotic cell cycle ; positive regulation of ubiquitin-protein ligase activity ; negative regulation of ubiquitin-protein ligase ac…	569996	Ubiquitin-conjugating enzyme, E2 ; Ubiquitin-conjugating enzyme, E2 ; Ubiquitin-conjugating enzyme, E2 ; Ubiquitin-conjugating enzyme, E2 ; Ubiquitin-conjugating enzyme/RWD-like	569996	570036	569996	KOG0894	Ubiquitin-protein ligase	Posttranslational modification, protein turnover, chaperones	CELLULAR PROCESSES AND SIGNALING
571560	scaffold_33	jgi.p|Cenge3|571560	complement(1375263..1376096)	726	RNA binding ; nucleus ; rRNA processing	571560	Fibrillarin ; Fibrillarin ; Fibrillarin	571560	571600	571560	KOG1596	Fibrillarin and related nucleolar RNA-binding proteins	RNA processing and modification	INFORMATION STORAGE AND PROCESSING
612402	scaffold_25	jgi.p|Cenge3|612402	complement(671101..671653)	287	mRNA metabolic process ; ribonucleoprotein complex	612402	Like-Sm ribonucleoprotein, eukaryotic and archaea-type, core ; Like-Sm ribonucleoprotein, core ; Like-Sm ribonucleoprotein, eukaryotic and archaea-type, core ; Like-Sm ribonucleoprotein-related, core	612402	612442	612402	KOG1780	Small Nuclear ribonucleoprotein G	RNA processing and modification	INFORMATION STORAGE AND PROCESSING
636491	scaffold_21	jgi.p|Cenge3|636491	complement(2337359..2341784)	4182	ATP binding ; chromosome ; DNA metabolic process ; ATPase activity ; protein binding ; chromosome organization and biogenesis	636491	ABC transporter-like ; RecF/RecN/SMC protein, N-terminal ; SMCs flexible hinge ; Prefoldin ; SMCs flexible hinge	636491	636531	636491	KOG0964	Structural maintenance of chromosome protein 3 (sister chromatid cohesion complex Cohesin, subunit SMC3)	Cell cycle control, cell division, chromosome partitioning	METABOLISM
644531	scaffold_54	jgi.p|Cenge3|644531	474095..476174	2031	tRNA processing ; FAD binding	644531	Glucose-inhibited division protein A ; Glucose-inhibited division protein A ; Glucose-inhibited division protein A subfamily ; Glucose-inhibited division protein A ; Glucose-inhibited division protein A	644531	644571	644531	KOG2311	NAD/FAD-utilizing protein possibly involved in translation	Translation, ribosomal structure and biogenesis	INFORMATION STORAGE AND PROCESSING
654217	scaffold_7	jgi.p|Cenge3|654217	40426..42169	1609	nucleotide binding ; aminoacyl-tRNA ligase activity ; ATP binding ; cytoplasm ; translation ; tRNA aminoacylation for protein translation ; histidine-tRNA ligase activity ; histidyl-tRNA aminoacylation	654217	Aminoacyl-tRNA synthetase, class II (G, H, P and S) ; Anticodon-binding ; Histidyl-tRNA synthetase, class IIa ; Histidyl-tRNA synthetase, class IIa, subgroup ; Aminoacyl-tRNA synthetase, class II ; Anticodon-binding	654217	654257	654217	KOG1936	Histidyl-tRNA synthetase	Translation, ribosomal structure and biogenesis	INFORMATION STORAGE AND PROCESSING
655230	scaffold_9	jgi.p|Cenge3|655230	63461..65064	1546	catalytic activity ; thiamin pyrophosphate binding ; magnesium ion binding	655230	Thiamine pyrophosphate enzyme, central region ; Thiamine pyrophosphate enzyme, C-terminal TPP-binding ; Thiamine pyrophosphate enzyme, N-terminal TPP binding region	655230	655270	655230	KOG1185	Thiamine pyrophosphate-requiring enzyme	Amino acid transport and metabolism	METABOLISM
658274	scaffold_16	jgi.p|Cenge3|658274	599768..601361	1254	mature ribosome assembly ; ribosome binding	658274	Translation initiation factor IF6 ; Translation initiation factor IF6 ; Translation initiation factor IF6 ; Translation initiation factor IF6 ; Translation initiation factor IF6	658274	658314	658274	KOG3185	Translation initiation factor 6 (eIF-6)	Translation, ribosomal structure and biogenesis	INFORMATION STORAGE AND PROCESSING
661037	scaffold_25	jgi.p|Cenge3|661037	745494..746518	859	translation initiation factor activity ; translational initiation	661037	Translation initiation factor SUI1 ; Density-regulated protein DRP1 ; Translation initiation factor SUI1 ; Translation initiation factor SUI1	661037	661077	661037	KOG3239	Density-regulated protein related to translation initiation factor 1 (eIF-1/SUI1)	General function prediction only	POORLY CHARACTERIZED
661607	scaffold_27	jgi.p|Cenge3|661607	86171..88461	1920	Rab GDP-dissociation inhibitor activity ; protein transport ; regulation of GTPase activity	661607	Rab GTPase activator ; Rab GDI protein ; Rab GTPase activator	661607	661647	661607	KOG1439	RAB proteins geranylgeranyltransferase component A (RAB escort protein)	Posttranslational modification, protein turnover, chaperones	CELLULAR PROCESSES AND SIGNALING
664286	scaffold_37	jgi.p|Cenge3|664286	complement(761954..764293)	2057	glucose-6-phosphate isomerase activity ; gluconeogenesis ; glycolysis	664286	Phosphoglucose isomerase (PGI) ; Phosphoglucose isomerase (PGI) ; Phosphoglucose isomerase (PGI) ; Phosphoglucose isomerase (PGI)	664286	664326	664286	KOG2446	Glucose-6-phosphate isomerase	Carbohydrate transport and metabolism	METABOLISM
666789	scaffold_50	jgi.p|Cenge3|666789	complement(1139556..1142395)	2746	DNA binding ; ATP-dependent DNA helicase activity ; ATP binding ; nucleus ; nucleotide-excision repair ; nucleic acid binding ; helicase activity ; hydrolase activity ; diacylglycerol pyrophosphate phosphatase activity ; thiamin-pyrophosphatase activity ; 8-oxo-7,8-dihydroguanine triphosphatase activity ; UDP-2,3-diacylglucosamine hydrolase activity ; bis(5'-nucleosyl)-tetraphosphatase activity ;…	666789	Xeroderma pigmentosum group B protein (XP-B) ; DNA/RNA helicase, C-terminal ; Restriction endonuclease, type I, R subunit/Type III, Res subunit ; DEAD-like helicase, N-terminal ; DNA/RNA helicase, C-terminal ; Xeroderma pigmentosum group B protein (XP-B) ; Helicase, superfamily 1 and 2, ATP-binding ; DNA/RNA helicase, C-terminal	666789	666829	666789	KOG1123	RNA polymerase II transcription initiation/nucleotide excision repair factor TFIIH, 3'-5' helicase subunit SSL2	Transcription	INFORMATION STORAGE AND PROCESSING
668188	scaffold_61	jgi.p|Cenge3|668188	complement(64203..65671)	1469	catalytic activity ; binding ; metabolic process ; trans-2-enoyl-CoA reductase (NADPH) activity	668188	Alcohol dehydrogenase, zinc-binding ; Alcohol dehydrogenase GroES-like ; GroES-like ; NAD(P)-binding	668188	668228	668188	KOG0025	Zn2+-binding dehydrogenase (nuclear receptor binding factor-1)	Energy production and conversion	METABOLISM
679843	scaffold_41	jgi.p|Cenge3|679843	complement(1063934..1064750)	465	nucleoside diphosphate kinase activity ; ATP binding ; GTP biosynthetic process ; UTP biosynthetic process ; CTP biosynthetic process	679843	Nucleoside diphosphate kinase, core ; Nucleoside diphosphate kinase, core ; Nucleoside diphosphate kinase, core ; Nucleoside diphosphate kinase, core ; Nucleoside diphosphate kinase, core ; Nucleoside diphosphate kinase, core	679843	679883	679843	KOG0888	Nucleoside diphosphate kinase	Nucleotide transport and metabolism	METABOLISM
683606	scaffold_2	jgi.p|Cenge3|683606	complement(212673..213087)	237	DNA-directed RNA polymerase activity ; transcription ; DNA-directed RNA polymerase I activity ; DNA-directed RNA polymerase II activity ; DNA-directed RNA polymerase III activity ; RNA polymerase activity	683606	RNA polymerases, N/8 Kd subunits ; RNA polymerases, N/8 Kd subunits ; RNA polymerases, N/8 Kd subunits ; RNA polymerases, N/8 Kd subunits ; RNA polymerases, N/8 Kd subunits	683606	683646	683606	KOG3497	DNA-directed RNA polymerase, subunit RPB10	Transcription	INFORMATION STORAGE AND PROCESSING
693767	scaffold_8	jgi.p|Cenge3|693767	176085..183712	7549	nuclear mRNA splicing, via spliceosome ; spliceosome	693767	Mov34/MPN/PAD-1 ; PRO8NT ; PROCN ; PRO, C-terminal ; Mov34/MPN/PAD-1	693767	693807	693767	KOG1795	U5 snRNP spliceosome subunit	RNA processing and modification	INFORMATION STORAGE AND PROCESSING
696815	scaffold_24	jgi.p|Cenge3|696815	1190325..1191574	1149		696815	Metal-dependent protein hydrolase ; Metal-dependent protein hydrolase	696815	696855	696815	KOG2948	Predicted metal-binding protein	General function prediction only	POORLY CHARACTERIZED
739620	scaffold_73	jgi.p|Cenge3|739620	complement(335383..336854)	1264	nucleotide binding	739620	Protein of unknown function, ATP binding	739620	739660	739620	KOG1534	Putative transcription factor FET5	Transcription	INFORMATION STORAGE AND PROCESSING
