# Supplementary material for: Secretome Analysis from the Ectomycorrhizal Ascomycete Cenococcum geophilum
Source: Front Microbiol. 2018 Feb 13;9:141. doi: 10.3389/fmicb.2018.00141 (PMC5816826; doi:10.3389/fmicb.2018.00141)
Supplement: Supplementary Table S5 — Concatenated and separated sequences of C. geophilum glyceraldehyde 3-phosphate dehydrogenase (GAPDH) and internal transcribed spacer (ITS). [file Table5.XLSX]

## Sheet: Sheet2
Secretome analysis from the ectomycorrhizal ascomycete Cenococcum geophilum
Maíra de Freitas Pereira1,2†, Claire Veneault-Fourrey1,3†, Patrice Vion1, Fréderic Guinet1, 3, Emmanuelle Morin1, Kerrie W. Barry4, Anna Lipzen4, Vasanth Singan4, Stephanie Pfister2, Hyunsoo Na4, Megan Kennedy4 Simon Egli2, Igor Grigoriev4, Francis Martin1, Annegret Kohler1* and Martina Peter2*
*Correspondence:
Annegret Kohler, annegret.kohler@inra.fr
Martina Peter, martina.peter@wsl.ch

## Sheet: Supplementary table S5
Supplementary table S5: Concatenated and separated sequences of C. geophilum glyceraldehyde 3-phosphate dehydrogenase (GAPDH) and internal transcribed spacer (ITS).
>GAPDH_ITS-Cg 1.076	>GAPDH-Cg 1.076	>ITS-Cg 1.076
GCAGAATCGTCTTCCGCAACGCGTAAGTCGCCCAGATCTTCGGTTCCCGAAGCGGACCGGCCAAGGCAACAACTAACTGCTCACAGCATCGAGCATGACGATGTCAATATCGTCGCCGTCAATGACCCCTTCATTGAGCCCCACTACGCCGTAAGCCACATTCCACACCTAAATACATTGAATATGAAATTCGCTGGATGTTTGGTTGCTCCCTTTGTGTCAGTTCGGATGTCGGAGGCTAACACCAAACTTTCTAATATATAGGCCTACATGCTGAAGTATGACAGCACACACGGTCAATTTAAGGGTGAAATTGAGGTCAAGGGTAACGACCTCGTTGTAAATGGCAAGACCGTCCGCTTCTACATGGAGCGAGATCCCGGCAACATCCCGTGGGCC…	GCAGAATCGTCTTCCGCAACGCGTAAGTCGCCCAGATCTTCGGTTCCCGAAGCGGACCGGCCAAGGCAACAACTAACTGCTCACAGCATCGAGCATGACGATGTCAATATCGTCGCCGTCAATGACCCCTTCATTGAGCCCCACTACGCCGTAAGCCACATTCCACACCTAAATACATTGAATATGAAATTCGCTGGATGTTTGGTTGCTCCCTTTGTGTCAGTTCGGATGTCGGAGGCTAACACCAAACTTTCTAATATATAGGCCTACATGCTGAAGTATGACAGCACACACGGTCAATTTAAGGGTGAAATTGAGGTCAAGGGTAACGACCTCGTTGTAAATGGCAAGACCGTCCGCTTCTACATGGAGCGAGATCCCGGCAACATCCCGTGGGCC…	GATGATTCCTTCCGCAGTGTACACTTGTAGAAGCCTTTGCAGCCACGCAAGTGGTAGATCTAGGCGACTTTAAACAATTCTATGATCGCTATGCAAGTCGGCCCACGCATGTGGTGCCGGCGACACTTTCGAATTGACGGGGATACCCTAAAGCCTGTCGCACCAACTCTGTGTGGGAAACCGCTGGAGGGCCCGTGCTAACTACACGGGGTGGTAACAGACGACACGGATACCTCCACGCCTTTTTTGGTGTGGATACCATGGGCAATCCGCAGCGAAGCCTCTAAGTCCGGCTGCCGGATACGAGGAACGTTCACAGACTAAGTGGAAGTGGGTGGAGCGTTCGCCGCTCTGCTTAAGATATAGTCGGTCCCCTTGGGAAACTAGGGGGGTGAGTAC…
>GAPDH_ITS-Cg 1.094	>GAPDH-Cg 1.094	>ITS-Cg 1.094
GTAGAATCGTCTTCCGCAACGCGTAAGTTGCCCAGATCTTCGGTTCCCGAAGCGGACCGGCCAAGGCAACAGCTAACCGCTCATAGCATCGAGCATGACGATGTCAATATCGTCGCCGTCAATGACCCCTTCATTGAGCCCCACTACGCCGTAAGCCACATTCCACACTTAATACAACGAATATGAAATTCGCTGGATGTTTGGTTGCTCCCTTTGTCAGTTCAGATGTCGGAGGCTAACACCAAACTTTCCAATATATAGGCCTACATGCTGAAGTATGACAGCACGCACGGCCAATTTAAGGGTGAAATTGAGGTCAAGGGCAACGACCTCGTTGTAAATGGCAAGACCGTCCGCTTCTATATGGAGCGGGATCCCGGCAACATCCCGTGGGCCGAA…	GTAGAATCGTCTTCCGCAACGCGTAAGTTGCCCAGATCTTCGGTTCCCGAAGCGGACCGGCCAAGGCAACAGCTAACCGCTCATAGCATCGAGCATGACGATGTCAATATCGTCGCCGTCAATGACCCCTTCATTGAGCCCCACTACGCCGTAAGCCACATTCCACACTTAATACAACGAATATGAAATTCGCTGGATGTTTGGTTGCTCCCTTTGTCAGTTCAGATGTCGGAGGCTAACACCAAACTTTCCAATATATAGGCCTACATGCTGAAGTATGACAGCACGCACGGCCAATTTAAGGGTGAAATTGAGGTCAAGGGCAACGACCTCGTTGTAAATGGCAAGACCGTCCGCTTCTATATGGAGCGGGATCCCGGCAACATCCCGTGGGCCGAA…	GTACACTTGTAGAAGCCTTTGCAGCCACGCAAGTGGTAGATCCAGGCGACTTTAAATAATTACAGGATCGCTATGCAAGTCGGCCCACGCACGTGGTGCCGGCGACACTTTCGAATTGACGGGGACACCCTAAAGCCTGTCGCACCAACTCTGTGTGGGAAACCGCTCGAGGGCCCGTGCTAACTACACGGGGTGGTAAAAGACGACATGGATACTTTCACGCCTTTGGTGTGGATACTATGGGCAATCCGCAGCGAAGCCTCTAAGTCCGGCCGCCGGATATGAGGAACGTTCACAGACTAAGTGGAAGTGGGTGGAGCGTTTGCCGCTCTGCTTAAGATATAGTCGGTCCCCTTGGGAAACTAAGGGGGTGAGTACACTGCTTGAAATTTAAACACG…
>GAPDH_ITS-Cg 1.096	>GAPDH-Cg 1.096	>ITS-Cg 1.096
GTAGAATCGTCTTCCGCAACGCGTAAGTTGCCCAGATCTTCGGTTCCCGAAGCGGACCGGCCAAGGCAACAGCTAACCGCTCATAGCATCGAGCATGACGATGTCAATATCGTCGCCGTCAATGACCCCTTCATTGAGCCCCACTACGCCGTAAGCCACATTCCACACTTAATACAACGAATATGAAATTCGCTGGATGTTTGGTTGCTCCCTTTGTCAGTTCAGATGTCGGAGGCTAACACCAAACTTTCCAATATATAGGCCTACATGCTGAAGTATGACAGCACGCACGGCCAATTTAAGGGTGAAATTGAGGTCAAGGGCAACGACCTCGTTGTAAATGGCAAGACCGTCCGCTTCTATATGGAGCGGGATCCCGGCAACATCCCGTGGGCCGAA…	GTAGAATCGTCTTCCGCAACGCGTAAGTTGCCCAGATCTTCGGTTCCCGAAGCGGACCGGCCAAGGCAACAGCTAACCGCTCATAGCATCGAGCATGACGATGTCAATATCGTCGCCGTCAATGACCCCTTCATTGAGCCCCACTACGCCGTAAGCCACATTCCACACTTAATACAACGAATATGAAATTCGCTGGATGTTTGGTTGCTCCCTTTGTCAGTTCAGATGTCGGAGGCTAACACCAAACTTTCCAATATATAGGCCTACATGCTGAAGTATGACAGCACGCACGGCCAATTTAAGGGTGAAATTGAGGTCAAGGGCAACGACCTCGTTGTAAATGGCAAGACCGTCCGCTTCTATATGGAGCGGGATCCCGGCAACATCCCGTGGGCCGAA…	GATTCCTTCCGCAGTGTACACTTGTAGAAGCCTTTGCAGCCACGCAAGTGGTAGATCCAGGCGACTTTAAATAATTACAGGATCGCTATGCAAGTCGGCCCACGCACGTGGTGCCGGCGACACTTTCGAATTGACGGGGACACCCTAAAGCCTGTCGCACCAACTCTGTGTGGGAAACCGCTCGAGGGCCCGTGCTAACTACACGGGGTGGTAAAAGACGACATGGATACTTTCACGCCTTTGGTGTGGATACTATGGGCAATCCGCAGCGAAGCCTCTAAGTCCGGCCGCCGGATATGAGGAACGTTCACAGACTAAGTGGAAGTGGGTGGAGCGTTTGCCGCTCTGCTTAAGATATAGTCGGTCCCCTTGGGAAACTAAGGGGGTGAGTACACTGCT…
>GAPDH_ITS-Cg 1.097	>GAPDH-Cg 1.097	>ITS-Cg 1.097
GCAGAATCGTCTTCCGCAACGCGTAAGTCGCCCAGATCTTCGGTTTCCGAAGCGGACCGGCCAAGGCAACAACTAATTGCTCACAGCGTCGAGCATGACGATGTCAATATCGTCGCCGTCAATGACCCCTTCATTGAGCCCCACTACGCCGTAAGCCACATTCCACACCTAAATACATTGAATATGAAATTCGCTGGATGTTTGGTTGCTCCCTTTGTGTCAGTTCGGATGTCGGAGGCTAACACCAGAATTTCTAATATATAGGCCTACATGCTGAAGTATGACAGCACACACGGTCAATTCAAGGGCGAAATTGAGGTCAAGGGCAACGACCTTGTTGTAAATGGCAAGACCGTCCGCTTCTACATGGAGCGAGATCCCGGCAACATCCCGTGGGCC…	GCAGAATCGTCTTCCGCAACGCGTAAGTCGCCCAGATCTTCGGTTTCCGAAGCGGACCGGCCAAGGCAACAACTAATTGCTCACAGCGTCGAGCATGACGATGTCAATATCGTCGCCGTCAATGACCCCTTCATTGAGCCCCACTACGCCGTAAGCCACATTCCACACCTAAATACATTGAATATGAAATTCGCTGGATGTTTGGTTGCTCCCTTTGTGTCAGTTCGGATGTCGGAGGCTAACACCAGAATTTCTAATATATAGGCCTACATGCTGAAGTATGACAGCACACACGGTCAATTCAAGGGCGAAATTGAGGTCAAGGGCAACGACCTTGTTGTAAATGGCAAGACCGTCCGCTTCTACATGGAGCGAGATCCCGGCAACATCCCGTGGGCC…	TTTGCAGCCACGCAAGTGGTAGATCTAGGCGACTTTAAATAAATTCTAGGATCGCTATGCAAGTCGGCCCACGCATGTGGTGCCGGCGACACTTTCGAATTGACGGGGATACCCTAAAGCCTGTCGCACCAACTCTGTGTGGGAAACCGCTAGAGGGCCCGTGCTAACTACACGGGGTGGTAACAGACGACATGGATACTTCCACGCCTTTGGTGTGGATACCATGGGCAATCCGCAGCGAAGCCTCTAAGTCCGGCCGCCGGATATGAGGAACGTTCACAGACTAAGTGGAAGTGGGTGGAGCGTTCGCCGCTCTGCTTAAGATATAGTCGGGCCCCTTGGGAAACCAAGGGGGTGAGTACACTGCTCGAAATTCAGACTTGAACGTGTCTCGAATAG…
>GAPDH_ITS-Cg1.100	>GAPDH-Cg1.100	>ITS-Cg1.100
GCAGAATCGTCTTCCGCAACGCGTAAGTCGCCCAGATCTTCGGTTCCCGAAGCGGACCGGCCAAGGCAACAACTAACTGCTCACAGCATCGAGCATGACGATGTCAATATCGTCGCCGTCAATGACCCCTTCATTGAGCCCCACTACGCCGTAAGCCACATTCTACACCTAAATACATTGAATATGAAATTCGCTGGATGTTTGGTTGCTCCCTTTGTCAGTTCGGATGTCGGAGGCTAACACCAAACTTTCTAATATATAGGCCTACATGCTGAAGTATGACAGCACACACGGTCAATTCAAGGGTGAAATTGAGGTCAAGGGCAACGACCTCGTTGTAAATGGCAAGACCGTCCGCTTCTACATGGAGCGAGATCCCGGCAACATCCCGTGGGCCGA…	GCAGAATCGTCTTCCGCAACGCGTAAGTCGCCCAGATCTTCGGTTCCCGAAGCGGACCGGCCAAGGCAACAACTAACTGCTCACAGCATCGAGCATGACGATGTCAATATCGTCGCCGTCAATGACCCCTTCATTGAGCCCCACTACGCCGTAAGCCACATTCTACACCTAAATACATTGAATATGAAATTCGCTGGATGTTTGGTTGCTCCCTTTGTCAGTTCGGATGTCGGAGGCTAACACCAAACTTTCTAATATATAGGCCTACATGCTGAAGTATGACAGCACACACGGTCAATTCAAGGGTGAAATTGAGGTCAAGGGCAACGACCTCGTTGTAAATGGCAAGACCGTCCGCTTCTACATGGAGCGAGATCCCGGCAACATCCCGTGGGCCGA…	TGTAGAAGCCTTTGCAGCCACGCAAGTGGTAGATCTAGGCGACTTTAAACAATTCTAGGATCGCTATGCAAGTCGGCCCACGCATGTGGTGCCGGCGACACTTTCGAATTGACGGGGATACCCTAAAGCCTGTCGCACCAACTCTGCGTGGGAAACCGCTGGAGGGCCCGTGCTAACTACACGGGGTGGTAACAGACGACATGGATACCTCCACGCCTTTTTTGGTGTGGATACCATGGGCAATCCGCAGCGAAGCCTCTAAGTCCGGCCGCCGGATACGAGGAACGTTCACAGACTAAGTGGAAGTGGGTGGAGCGTTCGCCGCTCTGCTTAAGATATAGTCGGTCCCCTTGGGAAACTAAGGGGGTGAGTACACTGCCCGAAATTTAAACTTGAGCG…
>GAPDH_ITS-Cg1.101	>GAPDH-Cg1.101	>ITS-Cg1.101
GCAGAATCGTCTTCCGCAACGCGTAAGTCGCCCAGATCTTCGGTTCCCGAAGCGGACCGGCCAAGCCAACAACTAACTGCTCACAGCGTCGAGCATGACGATGTCAATATCGTTGCCGTCAATGACCCCTTCATTGAGCCCCACTACGCCGTAAGCCACATTCAACACCTAAATACATTGAATATGAAATTCGCTGGATGTTTGGTTGCTCCCTTTGTGTCAGTTCGGATGTCGGAGGCTAACACCAGAATTTCTAATATATAGGCCTACATGCTGAAGTATGACAGCACACACGGTCAATTCAAGGGCGAAATTGAGGTCAAGGGCAACGACCTCGTTGTAAATGGCAAGACCGTCCGCTTCTACATGGAGCGAGATCCCGGCAACATCCCGTGGGCC…	GCAGAATCGTCTTCCGCAACGCGTAAGTCGCCCAGATCTTCGGTTCCCGAAGCGGACCGGCCAAGCCAACAACTAACTGCTCACAGCGTCGAGCATGACGATGTCAATATCGTTGCCGTCAATGACCCCTTCATTGAGCCCCACTACGCCGTAAGCCACATTCAACACCTAAATACATTGAATATGAAATTCGCTGGATGTTTGGTTGCTCCCTTTGTGTCAGTTCGGATGTCGGAGGCTAACACCAGAATTTCTAATATATAGGCCTACATGCTGAAGTATGACAGCACACACGGTCAATTCAAGGGCGAAATTGAGGTCAAGGGCAACGACCTCGTTGTAAATGGCAAGACCGTCCGCTTCTACATGGAGCGAGATCCCGGCAACATCCCGTGGGCC…	CCTTCCGCAGTGTACACTTGTAGAAGCCTTTGCAGCCACGCAAGTGGTAGATCTAGGCGACTTTAAATAAATTCTAGGATCGCTATGCAAGTCGGCCCACGCATGTGGTGCCGGCGACACTTTCGAATTGACGGGGATACCCTAAAGCCTGTCGCACCAACTCTGTGTGGGAAACCGCTAGAGGGCCCGTGCTAACTACACGGGGTGGTAACAGACGACATGGATACCTCCACGCCTTTGGTGTGGATACCATGGGCAATCCGCAGCGAAGCCTCTAAGTCCGGCCGCCGGATATGAGGAACGTTCACAGACTAAGTGGAAGTGGGTGGAGCGTTCGCCGCTCTGCTTAAGATATAGTCGGGCCCCTTGGGAAACCAAGGGGGTGAGTACACTGCTCGA…
>GAPDH_ITS-Cg 1.102	>GAPDH-Cg 1.102	>ITS-Cg 1.102
GCAGAATCGTCTTCCGCAACGCGTAAGTCGCCCAGATCTTCGATTCCCGAAGCGGACCGGCCAAGGCAACAACTAACTGCTCACAGCATCGAGCATGACGATGTCAATATTGTCGCTGTCAATGACCCCTTCATTGAGCCCCACTACGCCGTAAGCCGCATTCCACACCTAAATACATTGAATATGAAATTCGCTGGATGTTTGGTTGCTCCCTTTGTGTCAGTTCGGATGTCGGAGGCTAACACCAAACTTTCTAATATATAGGCCTACATGCTGAAGTATGACAGCACACACGGTCAATTCAAGGGTGAAATTGAGGTCAAGGGCAACGACCTCGTTGTAAATGGCAAGACCGTCCGCTTCTACATGGAGCGAGATCCCGGCAACATCCCGTGGGCC…	GCAGAATCGTCTTCCGCAACGCGTAAGTCGCCCAGATCTTCGATTCCCGAAGCGGACCGGCCAAGGCAACAACTAACTGCTCACAGCATCGAGCATGACGATGTCAATATTGTCGCTGTCAATGACCCCTTCATTGAGCCCCACTACGCCGTAAGCCGCATTCCACACCTAAATACATTGAATATGAAATTCGCTGGATGTTTGGTTGCTCCCTTTGTGTCAGTTCGGATGTCGGAGGCTAACACCAAACTTTCTAATATATAGGCCTACATGCTGAAGTATGACAGCACACACGGTCAATTCAAGGGTGAAATTGAGGTCAAGGGCAACGACCTCGTTGTAAATGGCAAGACCGTCCGCTTCTACATGGAGCGAGATCCCGGCAACATCCCGTGGGCC…	CATTACAGAAAGTAAACGCGGATCAAACCGCGAACTTCTAAACCTTTGACGATTGACTCATGTTGCCTCGGCGGGTTCTCCCGCCAGAGGATACATCAAAACTCCTGTTTTAACGGTGTTGTCTGAGCTACAAGCAACGAATCAAAACTTTCAACAACGGATCTCTTGGTTCTGGCATCGATGAAGAACGCAGCGAAATGCGATAAGTAGTGTGAATTGCAGAATTCAGTGAATCATCGAATCTTTGAACGCACATTGCGCCCCTTGGTATCCCGAGGGGCATGCCTGTTCGAGCGTCATTTCACCACTCAAGCCTGGCTTGGTGTTGGGCGACGTCCCCTTTGGGGACGCGCCTCGAAACGCTCGGCGGCGTGGCACCGGCTTTAAGCGTAGCAGAAT…
>GAPDH_ITS-Cg 1.104	>GAPDH-Cg 1.104	>ITS-Cg 1.104
GCAGAATCGTCTTCCGCAACGCGTAAGTCGCCCAGATCTCCGGTTCCCGAAGCGGACCGGCCAAGGCAACAACTAACTGCTTACAGCATCGAGCATGACGATGTCAATATTGTCGCCGTCAATGACCCCTTCATTGAGCCCCACTACGCCGTAAGCCACATTCCACACCTAAATACATTGAATATGAAATTCGCTGGATGTTTGGTTGCTCCCTTTGTGTCAGTTCGGATGTCGGAGGCTAACACCAAACCTTCTAATATATAGGCCTACATGCTGAAGTATGACAGCACACACGGTCAATTCAAGGGCGAAATTGAGGTCAAGGGCAACGACCTCGTTGTAAATGGCAAGACCGTCCGCTTCTACATGGAGCGAGATCCCGGCAACATCCCGTGGGCC…	GCAGAATCGTCTTCCGCAACGCGTAAGTCGCCCAGATCTCCGGTTCCCGAAGCGGACCGGCCAAGGCAACAACTAACTGCTTACAGCATCGAGCATGACGATGTCAATATTGTCGCCGTCAATGACCCCTTCATTGAGCCCCACTACGCCGTAAGCCACATTCCACACCTAAATACATTGAATATGAAATTCGCTGGATGTTTGGTTGCTCCCTTTGTGTCAGTTCGGATGTCGGAGGCTAACACCAAACCTTCTAATATATAGGCCTACATGCTGAAGTATGACAGCACACACGGTCAATTCAAGGGCGAAATTGAGGTCAAGGGCAACGACCTCGTTGTAAATGGCAAGACCGTCCGCTTCTACATGGAGCGAGATCCCGGCAACATCCCGTGGGCC…	GGATGATTCCTTCCGCAGTGTACACTTGTAGAAGCCTTTGCAGCCACGCAAGTGGTAGATCTAGGCGACTTTAAACAATTCTAGGATCGCTATGCAAGTCGGCCCGCGTATGTGGTGCCGGCGACACTTTCGAATTGACGGGGATACCCTAAAGCCTGTCGCACCAACTCTGTGTGGGAAACCGCTGGAGGGCCCGTGCTAACTACACGGGGTGGTAACAGACGACACGGATACCTCCACGCCTTTTTTGGTGTGGATACCATGGGCAATCCGCAGCGAAGCCTCTAAGTCCGGCCGCCGGATACGAGGAACGTTCACAGACTAAGTGGAAGTGGGTGGAGCGTTCGCCGCTTTGCTTAAGATATAGTCGGTCCCCTTGGGAAACTAAGGGGGTGAGTA…
>GAPDH_ITS_ITS-Cg 1.005	>GAPDH-Cg 1.005	>ITS-Cg 1.005
GCAGAATCGTCTTCCGCAACGCGTAAGTCGCCCAGATCTTCGGTTCCCGAAGCGGACCGGCCAAGGCAACAACTAACTGCTCACAGCATCGAGCATGAAGATGTCAATATCGTCGCCGTCAATGACCCCTTCATTGAGCCCCACTACGCCGTAAGCCACATTCCACACCTAAATACATTGAATATGAAATTCGCTGGATGTTTGGTTGCTCCCTTTGTGTTAGTTCGGATGTCGAAGGCTAACACTAAACTTTCTAATATATAGGCCTACATGCTGAAGTATGACAGCACACACGGTCAATTTAAGGGTGAAATTGAGGTCAAGGGTAACGACCTCGTTGTAAATGGCAAGACCGTCCGCTTCTACATGGAGCGAGATCCCGGCAACATCCCGTGGGCC…	GCAGAATCGTCTTCCGCAACGCGTAAGTCGCCCAGATCTTCGGTTCCCGAAGCGGACCGGCCAAGGCAACAACTAACTGCTCACAGCATCGAGCATGAAGATGTCAATATCGTCGCCGTCAATGACCCCTTCATTGAGCCCCACTACGCCGTAAGCCACATTCCACACCTAAATACATTGAATATGAAATTCGCTGGATGTTTGGTTGCTCCCTTTGTGTTAGTTCGGATGTCGAAGGCTAACACTAAACTTTCTAATATATAGGCCTACATGCTGAAGTATGACAGCACACACGGTCAATTTAAGGGTGAAATTGAGGTCAAGGGTAACGACCTCGTTGTAAATGGCAAGACCGTCCGCTTCTACATGGAGCGAGATCCCGGCAACATCCCGTGGGCC…	CATGGGCAATCCGCAGCGAAGCCTCTAAGTCCGGCTGCCGGATACGAGGAACGTTCACAGACTAAGTGGAAGTGGGTGGAGCGTTCGCCGCTCTGCTTAAGATATAGTCGGTCCCCTTGGGAAACTAAGGGGGTGAGTACACTGCCCGAAATTTAAACTTGAGCGCGTCTCGGACAGCGCTCATGTTAGAATTTCGAGACTGTCGATTGCCTCGAGGCTCGACGGCTCTTGAAACGTTCCGTAGGTGAACCTGCGGAAGGATCATTACAGAAAGTAAACGCGGATCAAATCGCGAACTTCTAAACCTTTGACGATTGACTCATGTTGCCTCGGCGGGTTCTCCCGCCAGAGGATACATCAAAACTCCTGTTTTAACGGTGTTGTCTGAGCTACAAGCAA…
>GAPDH_ITS_ITS-Cg 1.022	>GAPDH-Cg 1.022	>ITS-Cg 1.022
GCAGAATCGTCTTCCGCAACGCGTAAGTCGCCCAGATCTTCGGTTCCCGAAGCGGACCGGCCAAGCCAACAACTAACTGCTCACAGCGTCGAGCATGACGATGTCAATATCGTTGCCGTCAATGACCCCTTCATTGAGCCCCACTACGCCGTAAGCCACATTCAACACCTAAATACATTGAATATGAAATTCGCTGGATGTTTGGTTGCTCCCTTTGTGTCAGTTCGGATGTCGGAGGCTAACACCAGAATTTCTAATATATAGGCCTACATGCTGAAGTATGACAGCACACACGGTCAATTCAAGGGCGAAATTGAGGTCAAGGGCAACGACCTCGTTGTAAATGGCAAGACCGTCCGCTTCTACATGGAGCGAGATCCCGGCAACATCCCGTGGGCC…	GCAGAATCGTCTTCCGCAACGCGTAAGTCGCCCAGATCTTCGGTTCCCGAAGCGGACCGGCCAAGCCAACAACTAACTGCTCACAGCGTCGAGCATGACGATGTCAATATCGTTGCCGTCAATGACCCCTTCATTGAGCCCCACTACGCCGTAAGCCACATTCAACACCTAAATACATTGAATATGAAATTCGCTGGATGTTTGGTTGCTCCCTTTGTGTCAGTTCGGATGTCGGAGGCTAACACCAGAATTTCTAATATATAGGCCTACATGCTGAAGTATGACAGCACACACGGTCAATTCAAGGGCGAAATTGAGGTCAAGGGCAACGACCTCGTTGTAAATGGCAAGACCGTCCGCTTCTACATGGAGCGAGATCCCGGCAACATCCCGTGGGCC…	GTACACTTGTAGAAGCCTTTGCAGCCACGCAAGTGGTAGATCTAGGCGACTTTAAATAAATTCTAGGATCGCTATGCAAGTCGGCCCACGCATGTGGTGCCGGCGACACTTTCGAATTGACGGGGATACCCTAAAGCCTGTCGCACCAACTCTGTGTGGGAAACCGCTAGAGGGCCCGTGCTAACTACACGGGGTGGTAACAGACGACATGGATACCTCCACGCCTTTGGTGTGGATACCATGGGCAATCCGCAGCGAAGCCTCTAAGTCCGGCCGCCGGATATGAGGAACGTTCACAGACTAAGTGGAAGTGGGTGGAGCGTTCGCCGCTCTGCTTAAGATATAGTCGGGCCCCTTGGGAAACCAAGGGGGTGAGTACACTGCTCGAAATTCAGACTT…
>GAPDH_ITS_ITS-Cg 1.057	>GAPDH-Cg 1.057	>ITS-Cg 1.057
GCAGAATCGTCTTCCGCAACGCGTAAGTCGCCCAGATCTTCGGTTCCCGAAGCGGACCGGCCAAGGCAACAACTAACCGCTCACAGCATCGAGCATGACGATGTCAATATCGTCGCCGTCAATGACCCCTTCATTGAGCCCCACTACGCCGTAAGCCACATTCCACACCTAAATACATTGAATATGAAATTCGCTGGATGTTTGGTTGCTCCCTTTGTGTCAGTTCGGATGTTGGAGGCTAACACCAAACTTTCAAATATATAGGCCTACATGCTGAAGTATGACAGCACACACGGTCAATTCAAGGGTGAAATTGAGGTCAAGGGTAACGACCTTGTTGTAAATGGCAAGACCGTCCGCTTCTACATGGAGCGAGATCCCGGCAACATCCCGTGGGCC…	GCAGAATCGTCTTCCGCAACGCGTAAGTCGCCCAGATCTTCGGTTCCCGAAGCGGACCGGCCAAGGCAACAACTAACCGCTCACAGCATCGAGCATGACGATGTCAATATCGTCGCCGTCAATGACCCCTTCATTGAGCCCCACTACGCCGTAAGCCACATTCCACACCTAAATACATTGAATATGAAATTCGCTGGATGTTTGGTTGCTCCCTTTGTGTCAGTTCGGATGTTGGAGGCTAACACCAAACTTTCAAATATATAGGCCTACATGCTGAAGTATGACAGCACACACGGTCAATTCAAGGGTGAAATTGAGGTCAAGGGTAACGACCTTGTTGTAAATGGCAAGACCGTCCGCTTCTACATGGAGCGAGATCCCGGCAACATCCCGTGGGCC…	CCTTCCGCAGTGTACACTTGTAGAAGCCTTTGCAGCCACGCAAGTGGTAGATCTAGGCGACACTAAACAATTCTATGATCGCTATGCAAGTCGGCCCACGCATGTGGTGCCGGCGACACTTTCGAATTGACGGGGATACCCTAAAGCCTGTCGCACCAACTCTGTGTGGGAAACCGCTGGAGGGCCCGTGCTAACTACACGGGGTGGTAACAGACGACACGGATACCTCCACGCCTTTTTTGGTGTGGATACCATGGGCAATCCGCAGCGAAGCCTCTAAGTCCGGCTGCCGGATACGAGGAACGTTCACAGACTAAGTGGAAGTGGGTGGAGCGTTCGCCGCTCTGCTTAAGATATAGTCGGTCCCCTTGGGAAACTAAGGGGGTGAGTACACTGCCC…
>GAPDH_ITS_ITS-Cg 1.058	>GAPDH-Cg 1.058	>ITS-Cg 1.058
GCAACGCGTAAGTCGCCCAGATCTTCGGTTCCCGAAGCGGACCGGCCAAGGCAACAACTAACCGCTCACAGCATCGAGCATGACGATGTCAATATCGTCGCCGTCAATGACCCCTTCATTGAGCCCCACTACGCCGTAAGCCACATTCCACACCTAAATACATTGAATATGAAATTCGCTGGATGTTTGGTTGCTCCCTTTGTGTCAGTTCGGATGTTGGAGGCTAACACCAAACTTTCAAATATATAGGCCTACATGCTGAAGTATGACAGCACACACGGTCAATTCAAGGGTGAAATTGAGGTCAAGGGTAACGACCTTGTTGTAAATGGCAAGACCGTCCGCTTCTACATGGAGCGAGATCCCGGCAACATCCCGTGGGCCGAGACTGGTGCATAC…	GCAACGCGTAAGTCGCCCAGATCTTCGGTTCCCGAAGCGGACCGGCCAAGGCAACAACTAACCGCTCACAGCATCGAGCATGACGATGTCAATATCGTCGCCGTCAATGACCCCTTCATTGAGCCCCACTACGCCGTAAGCCACATTCCACACCTAAATACATTGAATATGAAATTCGCTGGATGTTTGGTTGCTCCCTTTGTGTCAGTTCGGATGTTGGAGGCTAACACCAAACTTTCAAATATATAGGCCTACATGCTGAAGTATGACAGCACACACGGTCAATTCAAGGGTGAAATTGAGGTCAAGGGTAACGACCTTGTTGTAAATGGCAAGACCGTCCGCTTCTACATGGAGCGAGATCCCGGCAACATCCCGTGGGCCGAGACTGGTGCATAC…	CTTGCAGGATGATTCCTTCCGCAGTGTACACTTGTAGAAGCCTTTGCAGCCACGCAAGTGGTAGATCTAGGCGACACTAAACAATTCTATGATCGCTATGCAAGTCGGCCCACGCATGTGGTGCCGGCGACACTTTCGAATTGACGGGGATACCCTAAAGCCTGTCGCACCAACTCTGTGTGGGAAACCGCTGGAGGGCCCGTGCTAACTACACGGGGTGGTAACAGACGACACGGATACCTCCACGCCTTTTTTGGTGTGGATACCATGGGCAATCCGCAGCGAAGCCTCTAAGTCCGGCTGCCGGATACGAGGAACGTTCACAGACTAAGTGGAAGTGGGTGGAGCGTTCGCCGCTCTGCTTAAGATATAGTCGGTCCCCTTGGGAAACTAAGGGGG…
>GAPDH_ITS_ITS-Cg 1.060	>GAPDH-Cg 1.060	>ITS-Cg 1.060
GCAGAATCGTCTTCCGCAACGCGTAAGTCGCCCAGATCTTCGGTTCCCGAAGCGGACCGGCCAAGGCAACAACTAACTGCTTACAGCATCGAGCATGACGATGTCAATATCGTCGCCGTCAATGACCCCTTCATTGAGCCCCACTACGCCGTAAGCCACATTCCACACCTAAATACATTGAATATGAAAATCGCTGGATGTTTGGTTGCTCCCTTTGTGTCAGTTCGGATGTCGGAGGCTAACACCAAACTTTCTAATATATAGGCCTACATGCTGAAGTATGACAGCACACACGGTCAATTCAAGGGTGAAATTGAGGTCAAGGGCAACGACCTCGTTATAAATGGCAAGACCGTCCGCTTCTACATGGAGCGAGATCCCGGCAACATCCCGTGGGCC…	GCAGAATCGTCTTCCGCAACGCGTAAGTCGCCCAGATCTTCGGTTCCCGAAGCGGACCGGCCAAGGCAACAACTAACTGCTTACAGCATCGAGCATGACGATGTCAATATCGTCGCCGTCAATGACCCCTTCATTGAGCCCCACTACGCCGTAAGCCACATTCCACACCTAAATACATTGAATATGAAAATCGCTGGATGTTTGGTTGCTCCCTTTGTGTCAGTTCGGATGTCGGAGGCTAACACCAAACTTTCTAATATATAGGCCTACATGCTGAAGTATGACAGCACACACGGTCAATTCAAGGGTGAAATTGAGGTCAAGGGCAACGACCTCGTTATAAATGGCAAGACCGTCCGCTTCTACATGGAGCGAGATCCCGGCAACATCCCGTGGGCC…	CAGTGTACACTTGTAGAAGCCTTTGCAGCCACGCAAGTGGTAGATCTAGGCGACTTTAAACAATTCTAGGATCGCCATGCAAGTCGGCCCACGCATGTGGTGCCGGCGACACTTTCGAATTGACGGGGATACCCTAAAGCCTGTCGCACCAACTCTGTGTGGGAAACCGCTAGAGGGCCCGTGCTAACCACACGGGGTGGTAACAGACGACATGGATACCTCCACGCCTTTTTTGGTGTGGATACCATGGGCAATCCGCAGCGAAGCCTCTAAGTCCGGCCGCCGGATACGAGGAACGTTCACAGACTAAGTGGAAGTGGGTGGAGCGTTCGCCGCTCTGCTTAAGATATAGTCGGTCCCCTTGGGAAACCAAGGGGGTGAGTACACTGCTCGAAATTC…
>GAPDH_ITS_ITS-Cg 1.061	>GAPDH-Cg 1.061	>ITS-Cg 1.061
GCAGAATCGTCTTCCGCAACGCGTAAGTCGCCCAGATCTTCGGTTCCCGAAGCGGACCGGCCAAGGCAACAACTAACCGCTCACAGCATCGAGCATGACGATGTCAATATCGTCGCCGTCAATGACCCCTTCATTGAGCCCCACTACGCCGTAAGCCACATTCCACACCTAAATACATTGAATATGAAATTCGCTGGATGTTTGGTTGCTCCCTTTGTGTCAGTTCGGATGTTGGAGGCTAACACCAAACTTTCAAATATATAGGCCTACATGCTGAAGTATGACAGCACACACGGTCAATTCAAGGGTGAAATTGAGGTCAAGGGTAACGACCTTGTTGTAAATGGCAAGACCGTCCGCTTCTACATGGAGCGAGATCCCGGCAACATCCCGTGGGCC…	GCAGAATCGTCTTCCGCAACGCGTAAGTCGCCCAGATCTTCGGTTCCCGAAGCGGACCGGCCAAGGCAACAACTAACCGCTCACAGCATCGAGCATGACGATGTCAATATCGTCGCCGTCAATGACCCCTTCATTGAGCCCCACTACGCCGTAAGCCACATTCCACACCTAAATACATTGAATATGAAATTCGCTGGATGTTTGGTTGCTCCCTTTGTGTCAGTTCGGATGTTGGAGGCTAACACCAAACTTTCAAATATATAGGCCTACATGCTGAAGTATGACAGCACACACGGTCAATTCAAGGGTGAAATTGAGGTCAAGGGTAACGACCTTGTTGTAAATGGCAAGACCGTCCGCTTCTACATGGAGCGAGATCCCGGCAACATCCCGTGGGCC…	GATGATTCCTTCCGCAGTGTACACTTGTAGAAGCCTTTGCAGCCACGCAAGTGGTAGATCTAGGCGACACTAAACAATTCTATGATCGCTATGCAAGTCGGCCCACGCATGTGGTGCCGGCGACACTTTCGAATTGACGGGGATACCCTAAAGCCTGTCGCACCAACTCTGTGTGGGAAACCGCTGGAGGGCCCGTGCTAACTACACGGGGTGGTAACAGACGACACGGATACCTCCACGCCTTTTTTGGTGTGGATACCATGGGCAATCCGCAGCGAAGCCTCTAAGTCCGGCTGCCGGATACGAGGAACGTTCACAGACTAAGTGGAAGTGGGTGGAGCGTTCGCCGCTCTGCTTAAGATATAGTCGGTCCCCTTGGGAAACTAAGGGGGTGAGTAC…
>GAPDH_ITS_ITS-Cg 1.064	>GAPDH-Cg 1.064	>ITS-Cg 1.064
GCAGAATCGTCTTCCGCAACGCGTAAGTCGCCCAGATCTTCGGTTCCCGAAGCGGACCGGCCAAGGCAACAACTAACCGCTCACAGCATCGAGCATGACGATGTCAATATCGTCGCCGTCAATGACCCCTTCATTGAGCCCCACTACGCCGTAAGCCACATTCCACACCTAAATACATTGAATATGAAATTCGCTGGATGTTTGGTTGCTCCCTTTGTGTCAGTTCGGATGTTGGAGGCTAACACCAAACTTTCAAATATATAGGCCTACATGCTGAAGTATGACAGCACACACGGTCAATTCAAGGGTGAAATTGAGGTCAAGGGTAACGACCTTGTTGTAAATGGCAAGACCGTCCGCTTCTACATGGAGCGAGATCCCGGCAACATCCCGTGGGCC…	GCAGAATCGTCTTCCGCAACGCGTAAGTCGCCCAGATCTTCGGTTCCCGAAGCGGACCGGCCAAGGCAACAACTAACCGCTCACAGCATCGAGCATGACGATGTCAATATCGTCGCCGTCAATGACCCCTTCATTGAGCCCCACTACGCCGTAAGCCACATTCCACACCTAAATACATTGAATATGAAATTCGCTGGATGTTTGGTTGCTCCCTTTGTGTCAGTTCGGATGTTGGAGGCTAACACCAAACTTTCAAATATATAGGCCTACATGCTGAAGTATGACAGCACACACGGTCAATTCAAGGGTGAAATTGAGGTCAAGGGTAACGACCTTGTTGTAAATGGCAAGACCGTCCGCTTCTACATGGAGCGAGATCCCGGCAACATCCCGTGGGCC…	TGTACACTTGTAGAAGCCTTTGCAGCCACGCAAGTGGTAGATCTAGGCGACACTAAACAATTCTATGATCGCTATGCAAGTCGGCCCACGCATGTGGTGCCGGCGACACTTTCGAATTGACGGGGATACCCTAAAGCCTGTCGCACCAACTCTGTGTGGGAAACCGCTGGAGGGCCCGTGCTAACTACACGGGGTGGTAACAGACGACACGGATACCTCCACGCCTTTTTTGGTGTGGATACCATGGGCAATCCGCAGCGAAGCCTCTAAGTCCGGCTGCCGGATACGAGGAACGTTCACAGACTAAGTGGAAGTGGGTGGAGCGTTCGCCGCTCTGCTTAAGATATAGTCGGTCCCCTTGGGAAACTAAGGGGGTGAGTACACTGCCCGAAATTTAAA…
>GAPDH_ITS_ITS-Cg 1.075	>GAPDH-Cg 1.075	>ITS-Cg 1.075
GGCAGAATCGTCTTCCGCAACGCGTAAGTCGCCTAGATCTTCGGTTCCCGAAGCGGACCGGCCAAGGCAACAACTAACTGCTCACAGCATCGAGCATGACGATGTCAATATCGTCGCCGTCAATGACCCATTCATTGAGCCCCACTACGCTGTAAGCCACATTCCACACCTAAATACATTGAATATGAAATTCGCTGGATGTTTGGTTGCTCCCTTTGTGTCAGTTCGGATGTCGGAGGCTAACACCAAACTTTCTAATATATAGGCCTACATGTTGAAGTATGACAGTACACACGGTCAATTCAAGGGTGAAATTGAGGTCAAGGGCAACGACCTCGTTGTAAATGGCAAGACCGTCCGCTTCTACATGGAGCGAGATCCCGGCAACATCCCGTGGGC…	GGCAGAATCGTCTTCCGCAACGCGTAAGTCGCCTAGATCTTCGGTTCCCGAAGCGGACCGGCCAAGGCAACAACTAACTGCTCACAGCATCGAGCATGACGATGTCAATATCGTCGCCGTCAATGACCCATTCATTGAGCCCCACTACGCTGTAAGCCACATTCCACACCTAAATACATTGAATATGAAATTCGCTGGATGTTTGGTTGCTCCCTTTGTGTCAGTTCGGATGTCGGAGGCTAACACCAAACTTTCTAATATATAGGCCTACATGTTGAAGTATGACAGTACACACGGTCAATTCAAGGGTGAAATTGAGGTCAAGGGCAACGACCTCGTTGTAAATGGCAAGACCGTCCGCTTCTACATGGAGCGAGATCCCGGCAACATCCCGTGGGC…	GTACACTTGTAGAAGCCTTTGCAGCCACGCAAGTGGTAGATCTGGGCGACTTTAAACAATTCTAGGATCGCTATGCAAGTCGGTCCACGCATGTGGTGCCGGCGACACTTTCGAATTGACGGGGATACCCTAAAGCCTGTCGCACCAACTCTGCGTGGGAAACCGCTGGAGGGCCCGTGCTAACTACACGGGGTGGTAACAGACGACATGGATACCTCCACGCCTTTTTTGGTGTGGATACCATGGGCAATCCGCAGCGAAGCCTCTAAGTCCGGCCGCCGGATACGAGGAACGTTCACAGACTAAGTGGAAGTGGGTGGAGCGTTCGCCGCTCTGCTTAAGATATAGTCGGTCCCCTTGGGAAACTAAGGGGGTAAGTACACTGCCCGAAATTTAAAC…
