# Supplementary material for: Secretome Analysis from the Ectomycorrhizal Ascomycete Cenococcum geophilum
Source: Front Microbiol. 2018 Feb 13;9:141. doi: 10.3389/fmicb.2018.00141 (PMC5816826; doi:10.3389/fmicb.2018.00141)
Supplement: Supplementary Table S6 — List of primers used to amplify seven MiSSPs in C. geophilum mycelium. [file Table6.XLSX]

## Sheet: Sheet1
Secretome analysis from the ectomycorrhizal ascomycete Cenococcum geophilum
Maíra de Freitas Pereira1,2†, Claire Veneault-Fourrey1,3†, Patrice Vion1, Fréderic Guinet1, 3, Emmanuelle Morin1, Kerrie W. Barry4, Anna Lipzen4, Vasanth Singan4, Stephanie Pfister2, Hyunsoo Na4, Megan Kennedy4 Simon Egli2, Igor Grigoriev4, Francis Martin1, Annegret Kohler1* and Martina Peter2*
*Correspondence:
Annegret Kohler, annegret.kohler@inra.fr
Martina Peter, martina.peter@wsl.ch

## Sheet: Supplementary table S6
Supplementary table S6: List of primers used to amplify seven MiSSPs in C. geophilum mycelium
Feature ID	Protein ID	Scaffold position	Scaffold position for primer	seq	Product Size
jgi|Cenge3|666330|	666290	scaffold_48:341552-342410	scaffold_48:341495-342475	ACAAATCAGGGACAACAGG	905
				ACCCTATCCACAACACTCA
jgi|Cenge3|658650|	658610	scaffold_17:305444-306467	scaffold_17:304932-306663	ATCTACTCCGTATGCCTCC	1603
				TAACCTATCACCGTCCTCC
jgi|Cenge3|677272|	677232	scaffold_20:470659-471439	scaffold_20:469766-472316	ATTCTGAAACTGCCCGAAA	2189
				CCAGCAGCTCCGTAATTAA
jgi|Cenge3|660443|	660403	scaffold_23:914730-915795	scaffold_23:914063-916461	GGCTCTGGATCTGAACTTC	2222
				TAACATTCCTCACGTGACG
jgi|Cenge3|659898|	659858	scaffold_21:916998-917343	scaffold_21:916586-918253	GCTCAATCGTGGTTTCAAC	1559
				AACGTTAGCATATCAGGGC
jgi|Cenge3|693838|	693798	scaffold_8:773857-774895 (-)	scaffold_8:773323-775829	AGACGGTTGGTAAGGAGAT	2051
				GCTCATTATCCTCGAGCAG
jgi|Cenge3|659327|	659287	scaffold_19:504534-505350	scaffold_19:504297-505769	ATTAAAGAGGCGGCTGTAC	1041
				GCAGAATGAAACTTGGCAG
