# Supplementary material for: Secretome Analysis from the Ectomycorrhizal Ascomycete Cenococcum geophilum
Source: Front Microbiol. 2018 Feb 13;9:141. doi: 10.3389/fmicb.2018.00141 (PMC5816826; doi:10.3389/fmicb.2018.00141)
Supplement: Supplementary Table S7 — Genes encoding small secreted proteins regulated in the interaction between Cenoccoccum geophilum and Pinus sylvestris or Populus tremula × alba as compared to free-living mycelium (FLM). [file Table7.XLSX]

## Sheet: Sheet1
Secretome analysis from the ectomycorrhizal ascomycete Cenococcum geophilum
Maíra de Freitas Pereira1,2†, Claire Veneault-Fourrey1,3†, Patrice Vion1, Fréderic Guinet1, 3, Emmanuelle Morin1, Kerrie W. Barry4, Anna Lipzen4, Vasanth Singan4, Stephanie Pfister2, Hyunsoo Na4, Megan Kennedy4 Simon Egli2, Igor Grigoriev4, Francis Martin1, Annegret Kohler1* and Martina Peter2*
*Correspondence:
Annegret Kohler, annegret.kohler@inra.fr
Martina Peter, martina.peter@wsl.ch

## Sheet: Supplementary table S7
Supplementary table S7:Genes encoding small secreted proteins regulated in the interaction between Cenoccoccum geophilum and Pinus sylvestris or Populus tremula x alba as compared to free-living mycelium (FLM) (Figure 1 and Figure S2).
					Pine ectomycorrhiza- Greenhouse experiment (Peter et al, 2016)				Poplar ectomycorrhiza				Pine ectomycorrhiza				From Pine ectomycorrhiza synthesis
Experiment	Protein ID	Manual annotation	Regulated only in greenhouse	Regulated in Poplar ECM or Pine ECM in vitro	Fold Cange (FC)>1	log2FC	ratio ECM/FLM	P-value	FC>1	log2FC	cond_1v2_Padj	cond_1v2_Sig	FC>1	PinusMYC_log2FC	cond_1v2_Padj	cond_1v2_Sig	FC>1	Sclerotia_log2FC	cond_2v5_Padj	cond_2v5_Sig	FC>1	Extramatricialmycelium_log2FC	cond_2v6_Padj	cond_2v6_Sig	Transcript Length	Protein Length	GO	IPR	kogid	kogdefline	kogClass	kogGroup	ecNum	definition	catalyticActivity	cofactors	associatedDiseases	pathway	pathway_class	pathway_type	CPL_fam	CPL_hit	CPL_description	SP hit	SP description	SP score	SP evalue	SP perc ident	PFAM motifs
in vitro	231871	SSP		x		0	0	0.896449	down	-1.8	1.2e-06	TRUE	down	-4.3	9.8e-07	TRUE	Sclerotia_down	2.3	0.0047	TRUE		0.44	0.72	FALSE	612	122															No hits found	-	-	No hits found	-	-	-	-	NO PFAM
in vitro	282455	SSP		x		-1.83622	0.280055	0.266312	down	-1.5	1.4e-05	TRUE	down	-1.3	0.0082	TRUE		-0.92	0.067	FALSE		0.48	0.46	FALSE	890	171															No hits found	-	-	No hits found	-	-	-	-	NO PFAM
in vitro	570921	Protease		x		-0.767615	0.587388	0.26684	down	-1.6	2.7e-10	TRUE	down	-2.1	2.7e-05	TRUE		0.55	0.36	FALSE		0.66	0.32	FALSE	1194	398	pepsin A activity ; proteolysis ; aspartic-type endopeptidase activity	Peptidase A1 ; Peptidase A1 ; Peptidase aspartic, active site ; Peptidase aspartic, catalytic	KOG1339	Aspartyl protease	Posttranslational modification, protein turnover, chaperones	CELLULAR PROCESSES AND SIGNALING	3.4.23.18	Aspergillopepsin I.	Hydrolysis of proteins with broad specificity. Generally favors hydrophobic residues in P1 and P1', but also accepts Lys in P1, which leads to activation of trypsinogen. Does not clot milk.	\N	\N	\N	\N	\N	A01A	lcl|MER006114	subfamily A1A unassigned peptidases (Penicillium janthinellum) [A01.UPA]#A01A#{peptidase unit: 75-394} from GB:AAG34660	sp|E5A7T3|PEPA_LEPMJ	Aspartic protease PEP1 OS=Leptosphaeria maculans (strain JN3 / isolate v23.1.3 / race Av1-4-5-6-7-8) GN=PEP1 PE=3 SV=2	1199	4e-161	61.6	{'PF13650': 'Aspartyl protease ', 'PF00026': 'Eukaryotic aspartyl protease '}
in vitro	640492	SP		x		0.276657	1.21138	0.34617	down	-1.1	2e-09	TRUE	down	-1.4	6.7e-07	TRUE		-0.54	0.08	FALSE	Pinusextramatricular_down	1.6	1.5e-08	TRUE	4053	1146			KOG3599	Ca2+-modulated nonselective cation channel polycystin	Inorganic ion transport and metabolism	METABOLISM									No hits found	-	-	No hits found	-	-	-	-	NO PFAM
in vitro/greenhouse	71199	Cazyme		x	down	-8.31595	0.00313797	9.8e-36	down	-2.4	1.6e-16	TRUE	down	-2.3	0.0002	TRUE	Sclerotia_down	2.2	0.00075	TRUE		0.84	0.31	FALSE	2431	639	chitin binding ; hydrolase activity, hydrolyzing O-glycosyl compounds ; carbohydrate metabolic process ; chitinase activity ; endochitinase activity	Chitin-binding, type 1 ; Glycoside hydrolase, family 18, catalytic domain ; Chitin-binding, type 1 ; Glycoside hydrolase, chitinase active site ; Glycoside hydrolase, catalytic core ; Chitin-binding, type 1	KOG4701	Chitinase	Cell wall/membrane/envelope biogenesis	CELLULAR PROCESSES AND SIGNALING	3.2.1.14	Chitinase.	Hydrolysis of the 1,4-beta-linkages of N-acetyl-D-glucosamine polymers of chitin.	\N	\N	Aminosugars metabolism	Metabolism of Complex Carbohydrates	METABOLIC	GH18-CBM18	502922	-	sp|P54197|CHI2_COCP7	Endochitinase 2 OS=Coccidioides posadasii (strain C735) GN=CTS2 PE=3 SV=2	692	5e-78	40.9	{'PF00704': 'Glycosyl hydrolases family 18 '}
in vitro/greenhouse	635643	SP		x	up	1.87255	3.6618	0.0065522	down	-1.2	1.4e-07	TRUE	down	-1.1	0.00019	TRUE	Sclerotia_down	1.5	1.1e-07	TRUE		-1	0.0013	TRUE	1720	359															No hits found	-	-	No hits found	-	-	-	-	{'PF13668': 'Ferritin-like domain '}
in vitro/greenhouse	664061	SP		x	up	2.96337	7.79941	7.79e-06	down	-1.3	1.4e-25	TRUE	down	-1.7	6.2e-13	TRUE		-0.096	0.78	FALSE		-0.16	0.68	FALSE	1792	351															No hits found	-	-	No hits found	-	-	-	-	{'PF05637': 'galactosyl transferase GMA12/MNN10 family ', 'PF03407': 'Nucleotide-diphospho-sugar transferase '}
in vitro/greenhouse	689845	Lipase		x	down	-2.5274	0.173451	2.48e-06	down	-1.1	1.7e-05	TRUE	down	-1.5	0.001	TRUE	Sclerotia_down	1.1	0.018	TRUE		0.44	0.48	FALSE	1515	505	metabolic process ; hydrolase activity ; carboxylesterase activity	Carboxylesterase, type B ; Lipase, GDXG, active site	KOG1516	Carboxylesterase and related proteins	General function prediction only	POORLY CHARACTERIZED	3.1.1.1	Carboxylesterase.	A carboxylic ester + H(2)O = an alcohol + a carboxylic anion.	\N	\N	\N	\N	\N	GGGX	170095153|GGGX|abH03	Candida rugosa lipase like	sp|P32948|LIP4_CANRU	Lipase 4 OS=Candida rugosa GN=LIP4 PE=3 SV=1	315	7e-30	30.3	{'PF00135': 'Carboxylesterase family '}
in vitro	363167	SSP		x		-0.674755	0.626439	0.85357	up	1.1	0.027	TRUE	down	-1.4	0.003	TRUE	Sclerotia_down	1.3	0.0062	TRUE		0.91	0.082	FALSE	1047	297															No hits found	-	-	No hits found	-	-	-	-	NO PFAM
in vitro	569634	SSP		x		-1.72276	0.302968	0.539776	up	1.2	0.00014	TRUE	down	-3.7	9.9e-05	TRUE	Sclerotia_down	3.9	5.3e-05	TRUE	Pinusextramatricular_down	4.5	8.2e-06	TRUE	516	172															No hits found	-	-	No hits found	-	-	-	-	NO PFAM
in vitro	573854	SSP		x		-0.039987	0.972664	0.570629	up	1.6	4.9e-08	TRUE	down	-1.4	0.0064	TRUE		0.26	0.7	FALSE		1.1	0.079	FALSE	477	159															No hits found	-	-	No hits found	-	-	-	-	NO PFAM
in vitro	655606	SSP		x		-0.683096	0.622827	0.0913128	up	1.2	0.014	TRUE	down	-1.8	0.0096	TRUE		1.3	0.069	FALSE		1.1	0.17	FALSE	1345	209															No hits found	-	-	No hits found	-	-	-	-	NO PFAM
in vitro	663415	SP		x		-0.888114	0.54032	0.458589	up	1.9	6.8e-09	TRUE	down	-2.5	0.028	TRUE	Sclerotia_down	4.4	6.1e-05	TRUE	Pinusextramatricular_down	5.9	1.6e-07	TRUE	1916	321															No hits found	-	-	No hits found	-	-	-	-	NO PFAM
in vitro	689547	Cazyme		x		-0.485721	0.71414	0.213914	up	2	5.6e-06	TRUE	down	-2	0.00059	TRUE	Sclerotia_down	1.4	0.02	TRUE		1.2	0.054	FALSE	531	177	carbohydrate metabolic process ; cellulase activity	Glycoside hydrolase, family 45 ; Expansin 45, endoglucanase-like ; Glycoside hydrolase, family 45 ; Barwin-related endoglucanase													GH45	502947	-	sp|P43317|GUN5_HYPJE	Endoglucanase-5 OS=Hypocrea jecorina GN=egl5 PE=3 SV=1	646	1e-83	74	{'PF03330': 'Rare lipoprotein A (RlpA)-like double-psi beta-barrel ', 'PF02015': 'Glycosyl hydrolase family 45 '}
in vitro	698262	SP		x		-0.457101	0.728449	0.652892	up	2.1	4.6e-06	TRUE	down	-3.2	0.0017	TRUE		0.86	0.49	FALSE	Pinusextramatricular_down	3.3	0.0037	TRUE	1610	473															No hits found	-	-	No hits found	-	-	-	-	{'PF09949': 'Uncharacterized conserved protein (DUF2183) '}
in vitro	51027	SSP		x	down	-1.22269	0.428484	0.0189847		-0.5	0.038	TRUE	down	-1.4	1.2e-07	TRUE		0.43	0.18	FALSE		0.42	0.23	FALSE	893	81		WD40 repeat ; WD40 repeat ; WD40 repeat ; WD40 repeat ; WD40 repeat ; WD40 repeat-like	KOG0266	WD40 repeat-containing protein	General function prediction only	POORLY CHARACTERIZED									No hits found	-	-	sp|Q00808|HETE1_PODAS	Vegetative incompatibility protein HET-E-1 OS=Podospora anserina GN=HET-E1 PE=4 SV=1	143	3e-10	62.8	{'PF00400': 'WD domain, G-beta repeat '}
in vitro	138520	SP		x		-2.58526	0.166633	0.653059		-0.35	0.22	FALSE	down	-1.4	0.0073	TRUE	Sclerotia_down	1.8	0.00063	TRUE	Pinusextramatricular_down	2.1	0.00019	TRUE	1636	316	RNA binding ; endoribonuclease activity ; ribonuclease T2 activity	Ribonuclease T2 ; Ribonuclease T2 ; Ribonuclease T2 ; Ribonuclease T2	KOG1642	Ribonuclease, T2 family	RNA processing and modification	INFORMATION STORAGE AND PROCESSING	3.1.27.1	Ribonuclease T2.	Two-stage endonucleolytic cleavage to 3'-phosphomononucleotides and 3'-phosphooligonucleotides with 2',3'-cyclic phosphate intermediates.	\N	\N	\N	\N	\N	No hits found	-	-	sp|P24657|RNTR_HYPRU	Ribonuclease Trv OS=Hypocrea rufa PE=1 SV=1	402	4e-45	35.8	{'PF00445': 'Ribonuclease T2 family '}
in vitro	157179	SSP		x		-0.577275	0.670228	0.109731		-0.83	0.0024	TRUE	down	-1.8	3.1e-07	TRUE		-0.81	0.034	TRUE		0.75	0.077	FALSE	925	164			KOG4817	Unnamed protein	no description	UNDEFINED									No hits found	-	-	No hits found	-	-	-	-	NO PFAM
in vitro	232157	SP		x		-0.348669	0.785309	0.456336		-0.66	3.8e-05	TRUE	down	-1.7	0.0016	TRUE	Sclerotia_down	1.4	0.014	TRUE		1.2	0.05	FALSE	2092	606	subtilase activity ; proteolysis ; serine-type peptidase activity ; tripeptidyl-peptidase I activity	Peptidase S53, propeptide ; Peptidase S8 and S53, subtilisin, kexin, sedolisin ; Proteinase inhibitor, propeptide					3.4.14.9	Tripeptidyl-peptidase I.	Release of an N-terminal tripeptide from a polypeptide.	\N	\N	\N	\N	\N	No hits found	-	-	sp|Q70J59|SED2_ASPFU	Tripeptidyl-peptidase sed2 OS=Neosartorya fumigata (strain ATCC MYA-4609 / Af293 / CBS 101355 / FGSC A1100) GN=sed2 PE=1 SV=1	1573	0	50.7	{'PF09286': 'Pro-kumamolisin, activation domain '}
in vitro	268140	SSP		x		6.20544	73.7945	0.109188		-0.11	0.85	FALSE	down	-1.3	0.00018	TRUE	Sclerotia_up	-6.4	8.6e-109	TRUE		-0.46	0.27	FALSE	749	128															No hits found	-	-	No hits found	-	-	-	-	NO PFAM
in vitro	549765	SP		x		2.71326	6.55803	0.0655356		0.8	0.0041	TRUE	down	-1.1	0.0076	TRUE	Sclerotia_down	1.2	0.0027	TRUE		0.5	0.33	FALSE	1140	380		Pirin, N-terminal ; Pirin, C-terminal ; Cupin, RmlC-type													No hits found	-	-	sp|O00625|PIR_HUMAN	Pirin OS=Homo sapiens GN=PIR PE=1 SV=1	697	2e-87	47.3	{'PF05726': 'Pirin C-terminal cupin domain ', 'PF02678': 'Pirin ', 'PF07883': 'Cupin domain '}
in vitro	558447	SP		x		0	0	0.126835		0.95	0.19	FALSE	down	-2.7	9e-05	TRUE		-0.47	0.59	FALSE	Pinusextramatricular_down	1.9	0.014	TRUE	1431	477															No hits found	-	-	No hits found	-	-	-	-	NO PFAM
in vitro	592538	SP		x	down	-1.35997	0.389591	5.89e-07		-0.099	0.78	FALSE	down	-1.3	0.0018	TRUE	Sclerotia_down	1.2	0.0087	TRUE	Pinusextramatricular_down	1.4	0.0031	TRUE	2298	766		Neutral/alkaline nonlysosomal ceramidase	KOG2232	Ceramidases	Signal transduction mechanisms	CELLULAR PROCESSES AND SIGNALING									No hits found	-	-	sp|Q304B9|NCASE_ARATH	Neutral ceramidase OS=Arabidopsis thaliana GN=At2g38010 PE=2 SV=1	1350	2e-173	40.9	{'PF04734': 'Neutral/alkaline non-lysosomal ceramidase '}
in vitro	630441	SSP		x	down	-1.93858	0.260873	0.0414876		-0.067	0.88	FALSE	down	-1.7	0.00014	TRUE	Sclerotia_down	1.2	0.014	TRUE	Pinusextramatricular_down	1.9	7.2e-05	TRUE	852	148															No hits found	-	-	No hits found	-	-	-	-	NO PFAM
in vitro	650083	SP		x		-1.81736	0.28374	0.318589		-0.65	0.027	TRUE	down	-1.3	0.0061	TRUE		0.46	0.4	FALSE		0.55	0.37	FALSE	1647	398	hydrolase activity, acting on ester bonds	Phosphoesterase													No hits found	-	-	sp|P37274|PHOA_PENCH	Phosphate-repressible acid phosphatase OS=Penicillium chrysogenum GN=PHOA PE=1 SV=1	957	1e-124	53.7	{'PF04185': 'Phosphoesterase family '}
in vitro	653905	SSP		x		-0.471222	0.721353	0.925689		0.88	0.3	FALSE	down	-1.1	0.011	TRUE		-0.26	0.59	FALSE		0.2	0.74	FALSE	871	95															No hits found	-	-	No hits found	-	-	-	-	NO PFAM
in vitro	655040	Cazyme		x		-1.33372	0.396744	0.745837		-0.22	0.38	FALSE	down	-1.1	0.0081	TRUE	Sclerotia_up	-1.6	5.9e-05	TRUE		0.62	0.21	FALSE	1180	321															CE1	502881	-	sp|Q9Y871|FAEB_PIREQ	Feruloyl esterase B OS=Piromyces equi GN=ESTA PE=2 SV=1	224	5e-19	31.4	{'PF10503': 'Esterase PHB depolymerase '}
in vitro	657864	SP		x		-0.782581	0.581326	0.705384		-0.17	0.71	FALSE	down	-1.5	2.1e-05	TRUE		0.89	0.022	TRUE	Pinusextramatricular_down	1.1	0.0069	TRUE	2174	627	metabolic process	Alkaline phosphatase													No hits found	-	-	sp|P42251|PPBD_BACSU	Alkaline phosphatase D OS=Bacillus subtilis (strain 168) GN=phoD PE=1 SV=3	641	6e-73	31.6	{'PF09423': 'PhoD-like phosphatase '}
in vitro	660503	SSP		x		0.573172	1.48779	0.235172		0.75	0.7	FALSE	down	-1.1	0.013	TRUE		-0.33	0.54	FALSE	Pinusextramatricular_down	1.1	0.03	TRUE	571	113	transporter activity ; transport ; membrane	Major intrinsic protein													No hits found	-	-	No hits found	-	-	-	-	NO PFAM
in vitro	668719	SSP		x		-0.754754	0.592647	0.147171		0.67	0.24	FALSE	down	-1.3	0.0022	TRUE	Sclerotia_down	1.4	0.00071	TRUE		0.93	0.05	FALSE	614	59															No hits found	-	-	No hits found	-	-	-	-	NO PFAM
in vitro	672784	SP		x		0.092815	1.06645	0.309004		0.97	0.054	FALSE	down	-1.3	0.0012	TRUE		1	0.017	TRUE		0.33	0.58	FALSE	2301	767	proteolysis ; metallopeptidase activity ; zinc ion binding	Peptidase M, neutral zinc metallopeptidases, zinc-binding site													No hits found	-	-	No hits found	-	-	-	-	{'PF05572': 'Pregnancy-associated plasma protein-A '}
in vitro	677897	SSP		x		-0.485721	0.71414	0.303852		0.28	0.51	FALSE	down	-1.1	0.0049	TRUE		0.24	0.62	FALSE		0.57	0.23	FALSE	360	120		Glycoside hydrolase, catalytic core													No hits found	-	-	No hits found	-	-	-	-	NO PFAM
in vitro	679636	SSP		x		0.257218	1.19517	0.487337		-0.024	0.94	FALSE	down	-1.1	0.008	TRUE	Sclerotia_down	1.4	0.00075	TRUE		0.25	0.68	FALSE	573	191		Ubiquitin system component Cue ; Ubiquitin system component Cue ; Ubiquitin system component Cue ; UBA-like	KOG0802	E3 ubiquitin ligase	Posttranslational modification, protein turnover, chaperones	CELLULAR PROCESSES AND SIGNALING									No hits found	-	-	sp|Q6BKU8|CUE1_DEBHA	Coupling of ubiquitin conjugation to ER degradation protein 1 OS=Debaryomyces hansenii (strain ATCC 36239 / CBS 767 / JCM 1990 / NBRC 0083 / IGC 2968) GN=CUE1 PE=3 SV=1	153	2e-11	32	{'PF02845': 'CUE domain '}
in vitro	681083	SSP		x		-0.748756	0.595117	0.292966		-0.87	0.057	FALSE	down	-1.4	0.029	TRUE		-0.0023	1	FALSE		0.29	0.74	FALSE	360	120															No hits found	-	-	No hits found	-	-	-	-	NO PFAM
in vitro	685141	SP		x		-0.848291	0.555442	0.559548		-0.22	0.5	FALSE	down	-2.9	6.3e-07	TRUE	Sclerotia_down	2.8	1.6e-06	TRUE	Pinusextramatricular_down	2	0.0016	TRUE	933	311	nucleic acid binding ; endonuclease activity ; DNA catabolic process ; hydrolase activity, acting on ester bonds ; nuclease activity ; phosphoric ester hydrolase activity ; T/G mismatch-specific endonuclease activity	S1/P1 nuclease ; Phospholipase C/P1 nuclease, core					3.1.-.-	Acting on ester bonds.	\N	\N	\N	\N	\N	\N	No hits found	-	-	sp|P24021|NUS1_ASPOR	Nuclease S1 OS=Aspergillus oryzae (strain ATCC 42149 / RIB 40) GN=nucS PE=1 SV=2	849	2e-111	59.6	{'PF02265': 'S1/P1 Nuclease '}
in vitro	694818	Lipase		x		-0.415902	0.749551	0.482668		0.47	0.014	TRUE	down	-1.1	0.01	TRUE		0.79	0.098	FALSE		0.69	0.2	FALSE	1441	399	triacylglycerol lipase activity ; lipid metabolic process ; catalytic activity ; phospholipase activity ; lipase activity ; 1-oxa-2-oxocycloheptane lactonase activity ; sulfolactone hydrolase activity ; 3,4-dihydrocoumarin hydrolase activity ; butyrolactone hydrolase activity	Lipase, class 3 ; Lipase, active site	KOG4569	Predicted lipase	Lipid transport and metabolism	METABOLISM	3.1.1.-	Carboxylic ester hydrolases.	\N	\N	\N	2,4-Dichlorobenzoate degradation	Biodegradation of Xenobiotics	METABOLIC	GX	50551985|GX|abH23	Filamentous fungi lipases	sp|P61869|MDLA_PENCY	Mono- and diacylglycerol lipase OS=Penicillium cyclopium GN=mdlA PE=3 SV=1	299	3e-29	30.2	{'PF01764': 'Lipase (class 3) '}
in vitro	695045	SP		x		-1.45447	0.364889	0.0695693		-0.74	2.8e-05	TRUE	down	-1.5	5.2e-07	TRUE		0.36	0.28	FALSE		0.69	0.039	TRUE	2025	675	UDP-N-acetylmuramoylalanyl-D-glutamyl-2,6-diaminopimelate-D-alanyl-D-alanine ligase activity ; ribosomal S6-glutamic acid ligase activity ; coenzyme F420-0 gamma-glutamyl ligase activity ; coenzyme F420-2 alpha-glutamyl ligase activity		KOG1216	von Willebrand factor and related coagulation proteins	Extracellular structures	CELLULAR PROCESSES AND SIGNALING	6.3.2.-	Acid--D-amino-acid ligases (peptide synthases).	\N	\N	\N	Tryptophan metabolism	Amino Acid Metabolism	METABOLIC	No hits found	-	-	No hits found	-	-	-	-	NO PFAM
in vitro	696975	SSP		x		0.165265	1.12137	0.15924		0.4	0.052	FALSE	down	-1.3	0.044	TRUE	Sclerotia_down	2.1	0.0011	TRUE	Pinusextramatricular_down	1.6	0.028	TRUE	1132	171		Yeast PIR protein repeat ; Yeast PIR protein repeat	KOG3599	Ca2+-modulated nonselective cation channel polycystin	Inorganic ion transport and metabolism	METABOLISM									No hits found	-	-	No hits found	-	-	-	-	{'PF00399': 'Yeast PIR protein repeat '}
in vitro	697265	SSP		x		0	0	0.0657614		0.22	0.59	FALSE	down	-2.7	0.023	TRUE		-0.03	0.99	FALSE		1.3	0.42	FALSE	678	226															No hits found	-	-	No hits found	-	-	-	-	NO PFAM
in vitro	706988	SSP		x		-0.776236	0.583888	0.445998		0.78	0.55	FALSE	down	-1.8	0.0005	TRUE		0.59	0.32	FALSE	Pinusextramatricular_down	1.8	0.00086	TRUE	1102	278															No hits found	-	-	No hits found	-	-	-	-	{'PF11327': 'Protein of unknown function (DUF3129) '}
in vitro/greenhouse	31369	SP		x	down	-3.99138	0.0628747	4.81e-30		-0.75	3.3e-07	TRUE	down	-2.9	2.1e-08	TRUE		-0.47	0.48	FALSE	Pinusextramatricular_down	2	0.0008	TRUE	2319	534	monooxygenase activity ; iron ion binding ; electron transport ; heme binding	Cytochrome P450 ; Cytochrome P450, E-class, group I ; Cytochrome P450 ; Cytochrome P450 ; Cytochrome P450	KOG0158	Cytochrome P450 CYP3/CYP5/CYP6/CYP9 subfamilies	Secondary metabolites biosynthesis, transport and catabolism	METABOLISM									No hits found	-	-	sp|O13317|TRI11_FUSSP	Isotrichodermin C-15 hydroxylase OS=Fusarium sporotrichioides GN=TRI11 PE=3 SV=1	590	2e-67	31	{'PF00067': 'Cytochrome P450 '}
in vitro/greenhouse	232188	Protease		x	down	-2.64094	0.160324	2.32e-16		0.27	0.6	FALSE	down	-2.5	5.9e-05	TRUE		0.21	0.81	FALSE	Pinusextramatricular_down	2.8	1.4e-05	TRUE	1915	527	serine carboxypeptidase activity ; proteolysis ; carboxypeptidase D activity	Peptidase S10, serine carboxypeptidase ; Peptidase S10, serine carboxypeptidase ; Peptidase S10, serine carboxypeptidase ; Peptidase S10, serine carboxypeptidase ; Peptidase S10, serine carboxypeptidase	KOG1282	Serine carboxypeptidases (lysosomal cathepsin A)	Posttranslational modification, protein turnover, chaperones	CELLULAR PROCESSES AND SIGNALING	3.4.16.6	Carboxypeptidase D.	Preferential release of a C-terminal arginine or lysine residue.	\N	\N	\N	\N	\N	S10	lcl|MER180858	carboxypeptidase O (Pyrenophora tritici) [S10.014]#S10#{peptidase unit: 71-512} from GB:XP_001930622	sp|P52718|PEPF_ASPNG	Serine-type carboxypeptidase F OS=Aspergillus niger GN=pepF PE=1 SV=3	1172	3e-153	45.4	{'PF00450': 'Serine carboxypeptidase '}
in vitro/greenhouse	268536	SSP		x	down	-6.80675	0.00893233	3.57e-29		-0.066	0.94	FALSE	down	-1.8	7.1e-06	TRUE		-0.069	0.9	FALSE		0.95	0.028	TRUE	671	166															No hits found	-	-	No hits found	-	-	-	-	NO PFAM
in vitro/greenhouse	567806	SP		x	down	-1.25987	0.417582	3.38e-24		-0.095	0.8	FALSE	down	-2	3e-06	TRUE	Sclerotia_down	2	1.6e-06	TRUE	Pinusextramatricular_down	1.6	0.00062	TRUE	1608	536		Quinoprotein amine dehydrogenase, beta chain-like													No hits found	-	-	No hits found	-	-	-	-	{'PF05935': 'Arylsulfotransferase (ASST) ', 'PF14269': 'Arylsulfotransferase (ASST) '}
in vitro/greenhouse	578646	Lipase		x	down	-1.60156	0.32952	1.11e-11		-0.2	0.68	FALSE	down	-3.5	6.1e-09	TRUE	Sclerotia_down	1.7	0.011	TRUE	Pinusextramatricular_down	2.4	0.00058	TRUE	1611	537	carboxylesterase activity	Carboxylesterase, type B ; Carboxylesterase, type B ; Carboxylesterase, type B	KOG1516	Carboxylesterase and related proteins	General function prediction only	POORLY CHARACTERIZED	3.1.1.1	Carboxylesterase.	A carboxylic ester + H(2)O = an alcohol + a carboxylic anion.	\N	\N	\N	\N	\N	GGGX	156039587|GGGX|abH01	Carboxylesterases	sp|Q92035|ACES_BUNFA	Acetylcholinesterase OS=Bungarus fasciatus GN=ACHE PE=1 SV=2	540	3e-59	33.3	{'PF00135': 'Carboxylesterase family '}
in vitro/greenhouse	586213	Cazyme		x	down	-3.24701	0.10533	6.39e-10		-0.75	0.011	TRUE	down	-2.4	0.0099	TRUE		1.3	0.19	FALSE		1	0.41	FALSE	1113	371		Concanavalin A-like lectin/glucanase													GH16	503009	-	sp|A2QBQ3|EGLX_ASPNC	Probable endo-1,3(4)-beta-glucanase An02g00850 OS=Aspergillus niger (strain CBS 513.88 / FGSC A1513) GN=An02g00850 PE=3 SV=1	791	2e-96	48.9	{'PF00722': 'Glycosyl hydrolases family 16 '}
in vitro/greenhouse	594537	SP		x	up	1.77018	3.41097	9.17e-12		0.57	0.26	FALSE	down	-2.1	0.0001	TRUE		-0.87	0.15	FALSE	Pinusextramatricular_down	1.8	0.0021	TRUE	1323	441	metabolic process ; hydrolase activity	Alpha/beta hydrolase fold-3	KOG1515	Arylacetamide deacetylase	Defense mechanisms	CELLULAR PROCESSES AND SIGNALING									No hits found	-	-	No hits found	-	-	-	-	{'PF07859': 'alpha/beta hydrolase fold ', 'PF00135': 'Carboxylesterase family '}
in vitro/greenhouse	602297	SP		x	down	-1.93431	0.261646	9.79e-05		-0.82	0.0033	TRUE	down	-1.3	0.0021	TRUE	Sclerotia_down	1.3	0.0048	TRUE		0.03	0.98	FALSE	1997	554	carbon-nitrogen ligase activity, with glutamine as amido-N-donor ; cobyrinate a,c-diamide synthase activity ; glutaminyl-tRNA synthase (glutamine-hydrolyzing) activity	Amidase signature enzyme ; Amidase signature enzyme	KOG1211	Amidases	Translation, ribosomal structure and biogenesis	INFORMATION STORAGE AND PROCESSING	6.3.5.-	Carbon--nitrogen ligases with glutamine as amido-N-donor.	\N	\N	\N	Glutamate metabolism	Amino Acid Metabolism	METABOLIC	No hits found	-	-	sp|Q9URY4|YI01_SCHPO	Putative amidase C869.01 OS=Schizosaccharomyces pombe (strain 972 / ATCC 24843) GN=SPAC869.01 PE=3 SV=1	717	1e-84	35.2	{'PF01425': 'Amidase '}
in vitro/greenhouse	617382	SP		x	down	-3.44324	0.0919353	3.78e-11		-0.96	9.2e-05	TRUE	down	-3.2	9.3e-19	TRUE	Sclerotia_down	1.3	0.0008	TRUE		0.61	0.2	FALSE	2349	552	carbon-nitrogen ligase activity, with glutamine as amido-N-donor ; cobyrinate a,c-diamide synthase activity ; glutaminyl-tRNA synthase (glutamine-hydrolyzing) activity	Amidase signature enzyme ; Amidase signature enzyme	KOG1211	Amidases	Translation, ribosomal structure and biogenesis	INFORMATION STORAGE AND PROCESSING	6.3.5.-	Carbon--nitrogen ligases with glutamine as amido-N-donor.	\N	\N	\N	Glutamate metabolism	Amino Acid Metabolism	METABOLIC	No hits found	-	-	sp|Q9URY4|YI01_SCHPO	Putative amidase C869.01 OS=Schizosaccharomyces pombe (strain 972 / ATCC 24843) GN=SPAC869.01 PE=3 SV=1	702	1e-82	36.3	{'PF01425': 'Amidase '}
in vitro/greenhouse	620501	SP		x	down	-3.61665	0.0815228	5.33e-06		-0.96	0.079	FALSE	down	-2.2	0.00064	TRUE		0.97	0.18	FALSE		0.95	0.24	FALSE	1876	552	carbon-nitrogen ligase activity, with glutamine as amido-N-donor ; cobyrinate a,c-diamide synthase activity ; glutaminyl-tRNA synthase (glutamine-hydrolyzing) activity	Amidase signature enzyme ; Amidase signature enzyme	KOG1211	Amidases	Translation, ribosomal structure and biogenesis	INFORMATION STORAGE AND PROCESSING	6.3.5.-	Carbon--nitrogen ligases with glutamine as amido-N-donor.	\N	\N	\N	Glutamate metabolism	Amino Acid Metabolism	METABOLIC	No hits found	-	-	sp|Q9URY4|YI01_SCHPO	Putative amidase C869.01 OS=Schizosaccharomyces pombe (strain 972 / ATCC 24843) GN=SPAC869.01 PE=3 SV=1	677	7e-79	36.9	{'PF01425': 'Amidase '}
in vitro/greenhouse	652289	SP		x	down	-1.56949	0.336928	0.00992378		0.19	0.54	FALSE	down	-1.4	0.00037	TRUE		-0.25	0.62	FALSE		1	0.023	TRUE	1324	355															No hits found	-	-	No hits found	-	-	-	-	NO PFAM
in vitro/greenhouse	654161	SP		x	down	-7.59425	0.00517493	5.64e-11		-0.5	0.38	FALSE	down	-1.3	0.041	TRUE	Sclerotia_down	2.2	0.00029	TRUE	Pinusextramatricular_down	2.4	0.00017	TRUE	1810	493		Cyanovirin-N ; Esterase, SGNH hydrolase-type													No hits found	-	-	No hits found	-	-	-	-	{'PF13472': 'GDSL-like Lipase/Acylhydrolase family '}
in vitro/greenhouse	655777	SP		x	down	-3.96275	0.0641347	3.58e-196		-0.72	3.4e-08	TRUE	down	-1.9	1.5e-09	TRUE		0.71	0.05	FALSE		-0.18	0.75	FALSE	1580	398			KOG1216	von Willebrand factor and related coagulation proteins	Extracellular structures	CELLULAR PROCESSES AND SIGNALING									No hits found	-	-	No hits found	-	-	-	-	NO PFAM
in vitro/greenhouse	658251	Protease		x	up	2.23273	4.70021	0.00747257		1	0.00086	TRUE	down	-3.6	9.9e-07	TRUE	Sclerotia_down	2.3	0.0041	TRUE	Pinusextramatricular_down	2.8	0.0007	TRUE	2306	477	pepsin A activity ; proteolysis ; aspartic-type endopeptidase activity ; sugar:hydrogen symporter activity ; phosphoenolpyruvate-dependent sugar phosphotransferase system	Peptidase A1 ; Peptidase A1 ; Peptidase aspartic, active site ; Phosphotransferase system, HPr serine phosphorylation site ; Peptidase aspartic, catalytic	KOG1339	Aspartyl protease	Posttranslational modification, protein turnover, chaperones	CELLULAR PROCESSES AND SIGNALING	3.4.23.41	Yapsin 1.	Hydrolyzes various precursor proteins with Arg or Lys in P1, and commonly Arg or Lys also in P2. The P3 amino acid is usually non- polar, but otherwise additional basic amino acids are favorable in both non-prime and prime positions.	\N	\N	\N	\N	\N	A01A	lcl|MER167260	subfamily A1A unassigned peptidases (Pyrenophora tritici) [A01.UPA]#A01A#{peptidase unit: 56-391} from GB:XP_001933970	sp|D4DFT3|OPSB_TRIVH	Probable aspartic-type endopeptidase OPSB OS=Trichophyton verrucosum (strain HKI 0517) GN=OPSB PE=3 SV=1	1123	3e-147	49.6	{'PF00026': 'Eukaryotic aspartyl protease '}
in vitro/greenhouse	659291	Cazyme		x	down	-2.41172	0.187932	0.0055014		0.19	0.7	FALSE	down	-1.5	1.2e-09	TRUE	Sclerotia_up	-1.3	5.2e-08	TRUE		0.23	0.5	FALSE	901	185	cell wall catabolic process	Peptidoglycan-binding LysM													CBM50-CBM50	503019	-	No hits found	-	-	-	-	{'PF01476': 'LysM domain '}
in vitro/greenhouse	659487	SSP		x	down	-1.84562	0.278236	0.00216198		0.62	0.047	TRUE	down	-2	0.0042	TRUE	Sclerotia_down	2.4	0.00074	TRUE	Pinusextramatricular_down	1.9	0.014	TRUE	1402	282			KOG4157	beta-1,6-N-acetylglucosaminyltransferase, contains WSC domain	Carbohydrate transport and metabolism	METABOLISM									No hits found	-	-	No hits found	-	-	-	-	NO PFAM
in vitro/greenhouse	659920	SSP		x	down	-3.11171	0.115686	3.1e-17		-1	0.0015	TRUE	down	-1.2	0.002	TRUE		-0.31	0.5	FALSE		-0.21	0.73	FALSE	1038	163															No hits found	-	-	No hits found	-	-	-	-	NO PFAM
in vitro/greenhouse	667087	SSP		x	up	1.69376	3.23499	0.000642536		-0.14	0.65	FALSE	down	-1.2	0.0012	TRUE	Sclerotia_up	-2	6e-11	TRUE		-0.16	0.76	FALSE	987	185															No hits found	-	-	No hits found	-	-	-	-	{'PF09792': 'Ubiquitin 3 binding protein But2 C-terminal domain '}
in vitro/greenhouse	669149	Cazyme		x	down	-1.45255	0.365374	0.000535462		0.19	0.61	FALSE	down	-2.2	8.4e-05	TRUE	Sclerotia_down	1.7	0.0038	TRUE	Pinusextramatricular_down	2.1	0.00075	TRUE	1182	219	lipid metabolic process ; hydrolase activity, acting on ester bonds	Lipase, GDSL ; Esterase, SGNH hydrolase-type													CE3	502986	-	No hits found	-	-	-	-	{'PF00657': 'GDSL-like Lipase/Acylhydrolase ', 'PF13472': 'GDSL-like Lipase/Acylhydrolase family '}
in vitro/greenhouse	669369	SP		x	down	-2.26445	0.208129	1.83e-16		0.4	0.31	FALSE	down	-1.8	0.00034	TRUE		-0.75	0.18	FALSE		0.077	0.94	FALSE	1669	363			KOG1216	von Willebrand factor and related coagulation proteins	Extracellular structures	CELLULAR PROCESSES AND SIGNALING									No hits found	-	-	No hits found	-	-	-	-	NO PFAM
in vitro/greenhouse	669713	SSP		x	down	-3.57318	0.0840165	0.000575841		-0.58	0.16	FALSE	down	-3.4	0.0011	TRUE		2.1	0.068	FALSE		2.2	0.07	FALSE	805	99	extracellular region ; cell wall ; cell communication	Hydrophobin 2 ; Hydrophobin 2 ; Hydrophobin 2													No hits found	-	-	sp|Q9UVI4|THYD_CLAFS	Trihydrophobin OS=Claviceps fusiformis GN=TH1 PE=1 SV=1	190	9e-17	57.6	{'PF06766': 'Fungal hydrophobin '}
in vitro/greenhouse	669858	SP		x	up	1.9194	3.78266	2.71e-05		-0.97	0.00061	TRUE	down	-3.4	2.1e-08	TRUE		0.42	0.6	FALSE	Pinusextramatricular_down	1.9	0.0073	TRUE	1612	411	glycerol metabolic process ; glycerophosphodiester phosphodiesterase activity	Glycerophosphoryl diester phosphodiesterase	KOG2258	Glycerophosphoryl diester phosphodiesterase	Energy production and conversion	METABOLISM	3.1.4.46	Glycerophosphodiester phosphodiesterase.	A glycerophosphodiester + H(2)O = an alcohol + sn-glycerol 3-phosphate.	\N	\N	Phospholipid degradation	Metabolism of Complex Lipids	METABOLIC	No hits found	-	-	No hits found	-	-	-	-	{'PF03009': 'Glycerophosphoryl diester phosphodiesterase family '}
in vitro/greenhouse	669872	SSP		x	down	-2.84007	0.139654	0.00418189		0.01	0.98	FALSE	down	-1.7	0.00097	TRUE	Sclerotia_down	1.8	0.0007	TRUE		0.14	0.88	FALSE	1372	234															No hits found	-	-	No hits found	-	-	-	-	NO PFAM
in vitro/greenhouse	671404	Cazyme		x	down	-2.20832	0.216386	9.91e-16		-0.79	0.00065	TRUE	down	-1.1	9.2e-08	TRUE	Sclerotia_down	1.8	1.2e-17	TRUE		0.11	0.75	FALSE	1917	453	hydrolase activity, hydrolyzing O-glycosyl compounds ; carbohydrate metabolic process ; chitin binding ; licheninase activity	Glycoside hydrolase, family 16 ; Glycoside hydrolase, family 16, CRH1, predicted ; Chitin-binding, type 1 ; Concanavalin A-like lectin/glucanase	KOG1474	Transcription initiation factor TFIID, subunit BDF1 and related bromodomain proteins	Transcription	INFORMATION STORAGE AND PROCESSING	3.2.1.73	Licheninase.	Hydrolysis of 1,4-beta-D-glycosidic linkages in beta-D-glucans containing 1,3- and 1,4-bonds.	\N	\N	\N	\N	\N	CBM18-GH16	502792	-	sp|Q4WI46|CRF2_ASPFU	Probable glycosidase crf2 OS=Neosartorya fumigata (strain ATCC MYA-4609 / Af293 / CBS 101355 / FGSC A1100) GN=crf1 PE=1 SV=1	970	3e-125	54.3	{'PF00722': 'Glycosyl hydrolases family 16 '}
in vitro/greenhouse	679218	Protease		x	down	-3.19076	0.109518	4.91e-33		0.79	2.3e-10	TRUE	down	-1.9	0.0012	TRUE		0.84	0.2	FALSE	Pinusextramatricular_down	1.6	0.016	TRUE	1746	582	serine carboxypeptidase activity ; proteolysis	Peptidase S10, serine carboxypeptidase ; Peptidase S10, serine carboxypeptidase ; Peptidase S10, serine carboxypeptidase ; Peptidase S10, serine carboxypeptidase	KOG1282	Serine carboxypeptidases (lysosomal cathepsin A)	Posttranslational modification, protein turnover, chaperones	CELLULAR PROCESSES AND SIGNALING	3.4.16.-	Serine-type carboxypeptidases.	\N	\N	\N	\N	\N	\N	S10	lcl|MER091887	carboxypeptidase OcpB (Aspergillus terreus) [S10.016]#S10#{peptidase unit: 48-511} from GB:XP_001210110	sp|C5FGX1|SCPB_ARTOC	Carboxypeptidase S1 homolog B OS=Arthroderma otae (strain ATCC MYA-4605 / CBS 113480) GN=SCPB PE=3 SV=1	925	4e-114	39.8	{'PF00450': 'Serine carboxypeptidase '}
in vitro/greenhouse	679371	SP		x	down	-3.28481	0.102606	0.0214639		-1	1e-05	TRUE	down	-1.6	0.00055	TRUE	Sclerotia_down	1.6	0.00073	TRUE		0.78	0.18	FALSE	1197	399	aspartic-type endopeptidase activity ; proteolysis	Peptidase aspartic, catalytic													No hits found	-	-	No hits found	-	-	-	-	NO PFAM
in vitro/greenhouse	687830	SSP		x	down	-1.99581	0.250727	1.55e-13		-0.18	0.28	FALSE	down	-2.4	4.4e-06	TRUE	Sclerotia_down	1.9	0.00063	TRUE	Pinusextramatricular_down	1.5	0.015	TRUE	783	261	extracellular region ; cell wall biogenesis	Yeast cell wall synthesis KRE9KNH1													No hits found	-	-	sp|O74226|KRE9_CANAX	Cell wall synthesis protein KRE9 OS=Candida albicans GN=KRE9 PE=3 SV=1	269	3e-26	32.3	{'PF10342': 'Ser-Thr-rich glycosyl-phosphatidyl-inositol-anchored membrane family ', 'PF05390': 'Yeast cell wall synthesis protein KRE9/KNH1 '}
in vitro/greenhouse	692093	SP		x	down	-3.14635	0.112942	0.000215368		-0.9	7.1e-06	TRUE	down	-1.1	0.001	TRUE		-0.29	0.44	FALSE		-0.27	0.56	FALSE	2363	612	DNA-directed RNA polymerase activity ; DNA-directed RNA polymerase I activity ; DNA-directed RNA polymerase II activity ; DNA-directed RNA polymerase III activity ; RNA polymerase activity		KOG3599	Ca2+-modulated nonselective cation channel polycystin	Inorganic ion transport and metabolism	METABOLISM	2.7.7.6	DNA-directed RNA polymerase.	N nucleoside triphosphate = N diphosphate + {RNA}(N).	\N	\N	RNA polymerase	TRANSCRIPTION	REGULATORY	No hits found	-	-	No hits found	-	-	-	-	NO PFAM
in vitro/greenhouse	695398	SSP		x	up	6.58972	96.3173	0.023233		-0.82	0.036	TRUE	down	-2.6	6.9e-05	TRUE		0.91	0.23	FALSE		-0.4	0.71	FALSE	923	145															No hits found	-	-	No hits found	-	-	-	-	NO PFAM
in vitro/greenhouse	700559	SP		x	up	2.11	4.31693	6.89e-06		-0.81	0.083	FALSE	down	-1.5	0.00014	TRUE	Sclerotia_up	-2.1	5.2e-08	TRUE		-0.49	0.34	FALSE	2969	848	nucleotide binding ; aminoacyl-tRNA ligase activity ; ATP binding ; cytoplasm ; translation ; tRNA aminoacylation for protein translation ; glucan 1,4-alpha-glucosidase activity	Aminoacyl-tRNA synthetase, class I, conserved site	KOG4701	Chitinase	Cell wall/membrane/envelope biogenesis	CELLULAR PROCESSES AND SIGNALING	3.2.1.3	Glucan 1,4-alpha-glucosidase.	Hydrolysis of terminal 1,4-linked alpha-D-glucose residues successively from non-reducing ends of the chains with release of beta-D-glucose.	\N	\N	Starch and sucrose metabolism	Metabolism of Complex Carbohydrates	METABOLIC	No hits found	-	-	No hits found	-	-	-	-	NO PFAM
greenhouse	620308	CAZyme/SSP	x		down	-2.43351	0.185114	0.0557663		-0.87	0.11	FALSE	down	-1.9	0.0023	TRUE	Sclerotia_down	3.2	7.3e-08	TRUE		1.1	0.12	FALSE	952	263	lipid metabolic process ; hydrolase activity, acting on ester bonds	FAD dependent oxidoreductase													CE12	502970	-	sp|Q00017|RHA1_ASPAC	Rhamnogalacturonan acetylesterase OS=Aspergillus aculeatus GN=rha1 PE=1 SV=1	658	6e-84	55.7	{'PF00657': 'GDSL-like Lipase/Acylhydrolase ', 'PF13472': 'GDSL-like Lipase/Acylhydrolase family '}
in vitro	536963	SSP		x		0	#DIV/0!	1	down	-1.3	3.6e-05	TRUE	up	1.4	0.0039	TRUE		0.27	0.68	FALSE	Pinusextramatricular_up	-1.2	0.039	TRUE	162	54															No hits found	-	-	No hits found	-	-	-	-	NO PFAM
in vitro	86336	SP		x		-0.702952	0.614314	0.448522	up	2.4	2.6e-15	TRUE	up	3	5.7e-31	TRUE		-0.037	0.93	FALSE		-0.58	0.085	FALSE	2260	650	nucleotide binding ; aminoacyl-tRNA ligase activity ; ATP binding ; cytoplasm ; translation ; tRNA aminoacylation for protein translation ; exo-alpha-sialidase activity	Aminoacyl-tRNA synthetase, class I, conserved site	KOG1216	von Willebrand factor and related coagulation proteins	Extracellular structures	CELLULAR PROCESSES AND SIGNALING	3.2.1.18	Exo-alpha-sialidase.	Hydrolysis of alpha-(2->3)-, alpha-(2->6)-, alpha-(2->8)-glycosidic linkages of terminal sialic residues in oligosaccharides, glycoproteins, glycolipids, colominic acid and synthetic substrates.	\N	Sialidosis; MIM:256550.	N-Glycan degradation	Metabolism of Complex Carbohydrates	METABOLIC	No hits found	-	-	No hits found	-	-	-	-	NO PFAM
in vitro	100449	Cazyme		x	down	-2.13819	0.227165	0.0128346	up	2.4	3.9e-43	TRUE	up	3.2	2.7e-07	TRUE	Sclerotia_up	-2.9	5.5e-06	TRUE		0.61	0.51	FALSE	2095	603	oxidoreductase activity ; copper ion binding ; laccase activity	Multicopper oxidase, type 1 ; Multicopper oxidase, type 2 ; Multicopper oxidase, type 3 ; Multicopper oxidase, copper-binding site ; Multicopper oxidase, copper-binding site ; Cupredoxin	KOG1263	Multicopper oxidases	Secondary metabolites biosynthesis, transport and catabolism	METABOLISM	1.10.3.2	Laccase.	4 benzenediol + O(2) = 4 benzosemiquinone + 2 H(2)O.	Copper.	\N	\N	\N	\N	AA1_3	502820	-	sp|Q96UM2|LAC3_BOTFU	Laccase-3 (Fragment) OS=Botryotinia fuckeliana GN=lcc3 PE=3 SV=1	1387	0	60.2	{'PF07732': 'Multicopper oxidase ', 'PF07731': 'Multicopper oxidase ', 'PF00394': 'Multicopper oxidase '}
in vitro	248246	SSP		x		0.0854354	1.06101	0.4925	up	1.7	2.7e-11	TRUE	up	2	6.4e-06	TRUE	Sclerotia_up	-1.5	0.0014	TRUE		0.64	0.28	FALSE	882	166															No hits found	-	-	No hits found	-	-	-	-	NO PFAM
in vitro	533440	SSP		x	up	1.0533	2.07528	0.0233771	up	2.7	2.9e-38	TRUE	up	3.1	7.8e-10	TRUE	Sclerotia_up	-1.5	0.0063	TRUE		0.42	0.6	FALSE	456	152															No hits found	-	-	No hits found	-	-	-	-	NO PFAM
in vitro	537182	SSP		x		1.66628	3.17396	0.0883467	up	2.7	1.3e-53	TRUE	up	2.4	0.00011	TRUE		-0.14	0.88	FALSE	Pinusextramatricular_up	-2	0.0048	TRUE	348	116															No hits found	-	-	No hits found	-	-	-	-	NO PFAM
in vitro	557119	Cazyme		x	down	-1.35142	0.391906	0.000131482	up	1.7	6.1e-55	TRUE	up	1.6	1e-07	TRUE		-0.99	0.0018	TRUE		-0.28	0.52	FALSE	1590	530	hydrolase activity, hydrolyzing O-glycosyl compounds ; carbohydrate metabolic process	Glycoside hydrolase, family 5													GH79	502851	-	No hits found	-	-	-	-	NO PFAM
in vitro	580534	Cazyme		x		0.198537	1.14753	0.473333	up	1.7	4.4e-18	TRUE	up	2.4	1.4e-09	TRUE	Sclerotia_up	-1.6	0.00015	TRUE		-0.78	0.13	FALSE	1161	387	hydrolase activity, hydrolyzing O-glycosyl compounds ; carbohydrate metabolic process	Glycoside hydrolase, family 16 ; Concanavalin A-like lectin/glucanase													GH16	502895	-	No hits found	-	-	-	-	{'PF00722': 'Glycosyl hydrolases family 16 '}
in vitro	620263	Cazyme		x		1.83621	3.5707	0.0539082	up	4.5	2.3e-41	TRUE	up	2.9	3.6e-06	TRUE	Sclerotia_up	-2.1	0.002	TRUE	Pinusextramatricular_down	2.8	0.00026	TRUE	1020	317	peroxidase activity ; electron transport ; response to oxidative stress ; heme binding	Haem peroxidase, plant/fungal/bacterial ; Fungal lignin peroxidase ; Haem peroxidase, plant/fungal/bacterial ; Haem peroxidase, plant/fungal/bacterial ; Haem peroxidase, plant/fungal/bacterial ; Haem peroxidase					1.11.1.7	Peroxidase.	Donor + H(2)O(2) = oxidized donor + 2 H(2)O.	Heme.	Myeloperoxidase deficiency with disseminated candidiasis; MIM:254600.	Flavonoids, stilbene and lignin biosynthesis	Biosynthesis of Secondary Metabolites	METABOLIC	AA2_dist	503036	-	sp|Q9UR19|VPL1_PLEER	Versatile peroxidase VPL1 OS=Pleurotus eryngii GN=vpl1 PE=1 SV=1	280	7e-27	30.1	{'PF00141': 'Peroxidase '}
in vitro	624786	SP		x	up	1.15567	2.22787	0.0488234	up	4.4	1.4e-224	TRUE	up	2.9	7.6e-29	TRUE	Sclerotia_down	1.4	1.1e-06	TRUE		-0.51	0.14	FALSE	1657	422	metabolic process ; oxidoreductase activity	Tyrosinase ; Tyrosinase ; Tyrosinase ; Tyrosinase ; Di-copper centre-containing													No hits found	-	-	No hits found	-	-	-	-	{'PF00264': 'Common central domain of tyrosinase '}
in vitro	625799	SSP		x		-0.192932	0.874826	0.392979	up	4	1.3e-89	TRUE	up	2.8	1.1e-08	TRUE	Sclerotia_up	-4.3	4.9e-20	TRUE		0.96	0.12	FALSE	1159	193															No hits found	-	-	No hits found	-	-	-	-	NO PFAM
in vitro	638993	SSP		x	down	0.779176	1.71615	0.0426411	up	5.3	1.3e-21	TRUE	up	5.3	4.2e-26	TRUE	Sclerotia_up	-1.6	0.0049	TRUE		-0.67	0.36	FALSE	724	172															No hits found	-	-	No hits found	-	-	-	-	{'PF13577': 'SnoaL-like domain '}
in vitro	645104	SSP		x		-0.321334	0.800329	0.191532	up	2.2	6.2e-06	TRUE	up	2.6	4e-06	TRUE		-1.2	0.064	FALSE		0.08	0.95	FALSE	940	180															No hits found	-	-	sp|Q557A2|Y3701_DICDI	Uncharacterized protein DDB_G0273701/DDB_G0273221 OS=Dictyostelium discoideum GN=DDB_G0273701 PE=4 SV=1	233	3e-22	40.6	NO PFAM
in vitro	647968	SP		x		-0.631716	0.645408	0.534421	up	3	4.8e-32	TRUE	up	5.3	8.9e-32	TRUE	Sclerotia_up	-2	8.9e-05	TRUE		0.46	0.54	FALSE	1370	388		Chondroitin AC/alginate lyase													No hits found	-	-	No hits found	-	-	-	-	{'PF05426': 'Alginate lyase '}
in vitro	650780	SSP		x	up	3.43246	10.7963	0.0269164	up	2.4	5.1e-07	TRUE	up	1.4	0.011	TRUE	Sclerotia_up	-2.6	3.3e-07	TRUE	Pinusextramatricular_up	-4.8	1.8e-21	TRUE	580	102															No hits found	-	-	No hits found	-	-	-	-	NO PFAM
in vitro	650868	SSP		x		0.543668	1.45767	0.107923	up	1.4	0.00095	TRUE	up	1.9	2.3e-10	TRUE		-0.21	0.61	FALSE		0.25	0.59	FALSE	765	130															No hits found	-	-	No hits found	-	-	-	-	NO PFAM
in vitro	655693	SSP		x		-0.242077	0.845527	0.919937	up	1.5	4.8e-15	TRUE	up	2.9	3.7e-18	TRUE		0.054	0.92	FALSE		0.32	0.54	FALSE	803	193		Extracellular membrane protein, 8-cysteine region, CFEM ; Extracellular membrane protein, 8-cysteine region, fungi	KOG4701	Chitinase	Cell wall/membrane/envelope biogenesis	CELLULAR PROCESSES AND SIGNALING									No hits found	-	-	No hits found	-	-	-	-	{'PF05730': 'CFEM domain '}
in vitro	659240	SSP		x		0.0636173	1.04508	0.068348	up	5.2	5.4e-82	TRUE	up	3.6	7.1e-12	TRUE		-0.45	0.52	FALSE		0.73	0.32	FALSE	828	128															No hits found	-	-	No hits found	-	-	-	-	NO PFAM
in vitro	660278	Cazyme		x	down	0.813712	1.75773	0.00202903	up	1.2	1.1e-10	TRUE	up	1.4	1.1e-17	TRUE		0.039	0.88	FALSE		0.32	0.14	FALSE	1376	352	glucosidase activity ; arabinogalactan endo-1,4-beta-galactosidase activity	Glycosyl hydrolase 53 ; Glycoside hydrolase, catalytic core					3.2.1.89	Arabinogalactan endo-1,4-beta-galactosidase.	Endohydrolysis of 1,4-beta-D-galactosidic linkages in arabinogalactans.	\N	\N	\N	\N	\N	GH53	502869	-	sp|A1D3T4|GANA_NEOFI	Probable arabinogalactan endo-1,4-beta-galactosidase A OS=Neosartorya fischeri (strain ATCC 1020 / DSM 3700 / FGSC A1164 / NRRL 181) GN=galA PE=3 SV=1	1086	1e-145	58.9	{'PF07745': 'Glycosyl hydrolase family 53 '}
in vitro	661169	Cazyme		x		0.403247	1.32248	0.615922	up	1.8	0.0091	TRUE	up	1.1	0.022	TRUE		0.44	0.42	FALSE		-0.057	0.95	FALSE	478	110		Pectin lyase fold/virulence factor													GH28	502996	-	sp|A2QG68|RGXB_ASPNC	Alpha-L-rhamnosidase rgxB OS=Aspergillus niger (strain CBS 513.88 / FGSC A1513) GN=rgxB PE=2 SV=2	150	5e-11	39.5	NO PFAM
in vitro	662470	SSP		x	down	-1.20619	0.43341	0.00456285	up	2.3	2.1e-15	TRUE	up	1.3	0.044	TRUE	Sclerotia_up	-1.7	0.0084	TRUE		-0.7	0.4	FALSE	1190	207															No hits found	-	-	No hits found	-	-	-	-	NO PFAM
in vitro	663332	Cazyme		x		0.509042	1.4231	0.0783505	up	1.1	3.9e-10	TRUE	up	1.4	0.0001	TRUE	Sclerotia_up	-2	9.8e-09	TRUE		0.33	0.53	FALSE	2188	514	catalytic activity	Uncharacterised conserved protein UCP028846 ; Uncharacterised conserved protein UCP028846 ; Six-hairpin glycosidase-like													GH125	502913	-	sp|Q10449|MU157_SCHPO	Meiotically up-regulated gene 157 protein OS=Schizosaccharomyces pombe (strain 972 / ATCC 24843) GN=mug157 PE=1 SV=1	1123	2e-146	46.8	{'PF06824': 'Protein of unknown function (DUF1237) '}
in vitro	663798	SP		x		-0.847512	0.555742	0.768699	up	3.9	3.9e-74	TRUE	up	3.3	2.9e-17	TRUE		-0.4	0.42	FALSE	Pinusextramatricular_down	1.1	0.019	TRUE	1673	408		SMP-30/Gluconolaconase/LRE-like region ; Carbohydrate/puine kinase, PfkB, conserved site													No hits found	-	-	No hits found	-	-	-	-	{'PF03088': 'Strictosidine synthase ', 'PF08450': 'SMP-30/Gluconolaconase/LRE-like region '}
in vitro	664186	Cazyme		x		-0.49471	0.709704	0.652835	up	1.9	3.9e-65	TRUE	up	2.6	1.9e-11	TRUE		-0.81	0.076	FALSE		-0.92	0.061	FALSE	2201	464		Glycoside hydrolase, catalytic core	KOG4297	C-type lectin	Signal transduction mechanisms	CELLULAR PROCESSES AND SIGNALING									GH128	502936	-	No hits found	-	-	-	-	{'PF11790': 'Glycosyl hydrolase catalytic core '}
in vitro	679170	SSP		x		-0.718698	0.607645	0.860863	up	1.4	4.6e-12	TRUE	up	1.9	7.8e-05	TRUE		-0.86	0.11	FALSE		-0.4	0.58	FALSE	732	244															No hits found	-	-	No hits found	-	-	-	-	{'PF11937': 'Protein of unknown function (DUF3455) '}
in vitro	679679	Cazyme		x		-1.45794	0.364012	0.820363	up	1.6	4e-06	TRUE	up	4.1	2.1e-11	TRUE	Sclerotia_down	1.6	0.019	TRUE		-0.24	0.83	FALSE	1047	349	cell wall catabolic process	Peptidoglycan-binding LysM ; Peptidoglycan-binding LysM													CBM50	503099	-	No hits found	-	-	-	-	{'PF01476': 'LysM domain '}
in vitro	680425	SSP		x		0.607388	1.5235	0.978052	up	1.9	4.4e-08	TRUE	up	1.4	5.3e-05	TRUE		0.41	0.31	FALSE		-0.051	0.94	FALSE	393	131															No hits found	-	-	No hits found	-	-	-	-	NO PFAM
in vitro	682064	SSP		x	down	0.929316	1.90437	0.0452011	up	4.8	4e-79	TRUE	up	5.7	4.7e-30	TRUE	Sclerotia_up	-3.8	2.8e-13	TRUE		0.67	0.37	FALSE	351	117															No hits found	-	-	No hits found	-	-	-	-	NO PFAM
in vitro	683214	Protease		x	down	0.951684	1.93413	0.0262206	up	1.4	1.1e-05	TRUE	up	1.1	0.00016	TRUE		-0.7	0.029	TRUE		-0.49	0.19	FALSE	696	232															M43B	lcl|MER109447	subfamily M43B unassigned peptidases (Phaeosphaeria nodorum) [M43.UPB]#M43B#{peptidase unit: 130-282} from GB:XP_001792384	sp|Q4WJ01|MEP1_ASPFU	Extracellular metalloprotease AFUA_1G07730 OS=Neosartorya fumigata (strain ATCC MYA-4609 / Af293 / CBS 101355 / FGSC A1100) GN=AFUA_1G07730 PE=3 SV=2	365	9e-40	39	{'PF05572': 'Pregnancy-associated plasma protein-A '}
in vitro	683451	SSP		x		-1.0243	0.49165	0.347628	up	3.8	6.8e-39	TRUE	up	4.6	1.4e-31	TRUE	Sclerotia_up	-3.2	2.5e-15	TRUE		0.46	0.44	FALSE	735	245		Apple-like													No hits found	-	-	No hits found	-	-	-	-	{'PF00024': 'PAN domain '}
in vitro	688777	SSP		x		1.7873	3.45168	0.0915725	up	1.8	0.00091	TRUE	up	2	5.4e-05	TRUE	Sclerotia_up	-1.7	0.0018	TRUE	Pinusextramatricular_up	-2	0.00024	TRUE	249	83															No hits found	-	-	No hits found	-	-	-	-	NO PFAM
in vitro	691020	SP		x		-2.10631	0.232241	0.098928	up	1.2	4.1e-06	TRUE	up	3.1	3e-37	TRUE	Sclerotia_down	3.5	7.9e-46	TRUE	Pinusextramatricular_up	-1.5	3.3e-08	TRUE	1137	379															No hits found	-	-	No hits found	-	-	-	-	NO PFAM
in vitro	694833	SSP		x		-0.411721	0.751726	0.279236	up	3.1	1.3e-22	TRUE	up	2	5.8e-08	TRUE		-0.2	0.69	FALSE		-0.26	0.66	FALSE	1178	239		Apple-like													No hits found	-	-	No hits found	-	-	-	-	NO PFAM
in vitro	703016	SP		x		1.0937	2.13421	0.0504709	up	4.3	1.6e-41	TRUE	up	6.2	3.6e-35	TRUE	Sclerotia_up	-1.5	0.0082	TRUE	Pinusextramatricular_down	1.3	0.044	TRUE	1859	572	oxidoreductase activity ; FAD binding ; catalytic activity	FAD linked oxidase, N-terminal ; Berberine/berberine-like ; FAD-binding, type 2	KOG1231	Proteins containing the FAD binding domain	Energy production and conversion	METABOLISM									No hits found	-	-	No hits found	-	-	-	-	{'PF01565': 'FAD binding domain ', 'PF08031': 'Berberine and berberine like '}
in vitro/greenhouse	93593	SSP		x	up	1.84713	3.59785	0	up	4.3	9.6e-14	TRUE	up	4.6	7.2e-08	TRUE		-0.74	0.5	FALSE		-0.35	0.81	FALSE	627	51															No hits found	-	-	No hits found	-	-	-	-	NO PFAM
in vitro/greenhouse	309654	Lipase		x	up	1.85282	3.61206	2e-05	up	3.8	2.7e-27	TRUE	up	2.2	0.0013	TRUE		-0.035	0.98	FALSE		0.53	0.61	FALSE	1115	312	triacylglycerol lipase activity ; lipid metabolic process	Lipase, class 3 ; Lipase 3, N-terminal	KOG4569	Predicted lipase	Lipid transport and metabolism	METABOLISM									GX	169606904|GX|abH23	Filamentous fungi lipases	sp|O59952|LIP_THELA	Lipase OS=Thermomyces lanuginosus GN=LIP PE=1 SV=1	646	9e-81	44.1	{'PF03893': 'Lipase 3 N-terminal region ', 'PF01764': 'Lipase (class 3) '}
in vitro/greenhouse	439270	SP		x	up	1.81682	3.52303	0	up	1.2	5.5e-07	TRUE	up	1.1	5.2e-09	TRUE		-0.38	0.083	FALSE		0.21	0.45	FALSE	1806	602	hexokinase activity ; ATP binding ; glycolysis ; glucokinase activity	Hexokinase ; Hexokinase ; Hexokinase ; Hexokinase ; Hexokinase	KOG1369	Hexokinase	Carbohydrate transport and metabolism	METABOLISM	2.7.1.2	Glucokinase.	ATP + D-glucose = ADP + D-glucose 6-phosphate.	\N	\N	Erythromycin biosynthesis	Biosynthesis of Secondary Metabolites	METABOLIC	No hits found	-	-	sp|Q92407|HXKG_ASPNG	Glucokinase OS=Aspergillus niger GN=glkA PE=1 SV=1	1598	0	58.6	{'PF00349': 'Hexokinase ', 'PF03727': 'Hexokinase '}
in vitro/greenhouse	466908	SSP		x	down	-3.65951	0.0791364	8.09e-56	up	2.4	1.3e-23	TRUE	up	2.5	5.1e-05	TRUE	Sclerotia_up	-3.8	4e-10	TRUE		-0.91	0.26	FALSE	645	215															No hits found	-	-	sp|Q4WCX9|YA280_ASPFU	Uncharacterized protein AFUA_6G02800 OS=Neosartorya fumigata (strain ATCC MYA-4609 / Af293 / CBS 101355 / FGSC A1100) GN=AFUA_6G02800 PE=1 SV=1	354	3e-39	43.2	NO PFAM
in vitro/greenhouse	533965	Lipase/Cazyme		x	up	1.19466	2.28891	0.000920637	up	1.3	1.9e-08	TRUE	up	1.1	7.5e-05	TRUE		0.64	0.037	TRUE		0.43	0.24	FALSE	987	329	lipid metabolic process ; hydrolase activity, acting on ester bonds	Lipase, GDSL ; Esterase, SGNH hydrolase-type													CE16	502943	-	No hits found	-	-	-	-	{'PF00657': 'GDSL-like Lipase/Acylhydrolase ', 'PF13472': 'GDSL-like Lipase/Acylhydrolase family '}
in vitro/greenhouse	562813	Cazyme		x	up	1.44775	2.72783	1.33e-09	up	3	2.1e-41	TRUE	up	2.2	1.9e-15	TRUE		-0.1	0.8	FALSE		0.5	0.17	FALSE	1509	503	alpha-L-fucosidase activity ; carbohydrate metabolic process	Glycoside hydrolase, family 29 (alpha-L-fucosidase) ; Glycoside hydrolase, family 29 (alpha-L-fucosidase) ; Glycoside hydrolase, catalytic core	KOG3340	Alpha-L-fucosidase	Carbohydrate transport and metabolism	METABOLISM									GH29	502935	-	No hits found	-	-	-	-	{'PF01120': 'Alpha-L-fucosidase '}
in vitro/greenhouse	603497	SP		x	up	5.29564	39.2777	0.00261899	up	3.3	7.3e-29	TRUE	up	3.6	1.7e-21	TRUE	Sclerotia_up	-3.5	1.6e-19	TRUE		-0.75	0.14	FALSE	1164	387	metabolic process ; oxidoreductase activity	Tyrosinase ; Tyrosinase ; Tyrosinase ; Tyrosinase ; Di-copper centre-containing													No hits found	-	-	No hits found	-	-	-	-	{'PF00264': 'Common central domain of tyrosinase '}
in vitro/greenhouse	604610	Cazyme		x	up	2.98305	7.90655	2.35e-05	up	2.1	1e-22	TRUE	up	3.7	8.4e-53	TRUE		-0.18	0.61	FALSE		-0.32	0.39	FALSE	1928	457	polygalacturonase activity ; carbohydrate metabolic process	Glycoside hydrolase, family 28 ; Parallel beta-helix repeat ; Glycoside hydrolase, family 28 ; Pectin lyase fold/virulence factor													GH28	502845	-	sp|Q5ASG9|PGLX1_EMENI	Exopolygalacturonase X-1 OS=Emericella nidulans (strain FGSC A4 / ATCC 38163 / CBS 112.46 / NRRL 194 / M139) GN=pgaX-1 PE=1 SV=1	1568	0	72.1	{'PF00295': 'Glycosyl hydrolases family 28 '}
in vitro/greenhouse	612897	Cazyme		x	up	2.11694	4.33774	0.00686703	up	2	2.7e-09	TRUE	up	4.5	2.4e-69	TRUE		0.27	0.43	FALSE		-0.44	0.22	FALSE	1638	277	polysaccharide catabolic process ; cellulase activity	Glycoside hydrolase, family 12 ; Glycoside hydrolase, family 12 ; Concanavalin A-like lectin/glucanase													GH12	503045	-	sp|A1XP58|XGEA_ASPNG	Xyloglucan-specific endo-beta-1,4-glucanase A OS=Aspergillus niger GN=xgeA PE=1 SV=1	175	1e-13	31.6	{'PF01670': 'Glycosyl hydrolase family 12 '}
in vitro/greenhouse	617407	SP		x	up	1.1753	2.25839	0.0212859	up	4.2	2.5e-57	TRUE	up	4.9	1.1e-58	TRUE		-0.24	0.59	FALSE		0.52	0.24	FALSE	1982	588	oxidoreductase activity ; FAD binding ; flavin-containing monooxygenase activity	Pyridine nucleotide-disulphide oxidoreductase, NAD-binding region ; FAD-dependent pyridine nucleotide-disulphide oxidoreductase	KOG1399	Flavin-containing monooxygenase	Secondary metabolites biosynthesis, transport and catabolism	METABOLISM	1.14.13.8	Dimethylaniline monooxygenase (N-oxide forming).	N,N-dimethylaniline + NADPH + O(2) = N,N-dimethylaniline N-oxide + NADP(+) + H(2)O.	FAD.	Trimethylaminuria; MIM:602079,	\N	\N	\N	No hits found	-	-	No hits found	-	-	-	-	{'PF07992': 'Pyridine nucleotide-disulphide oxidoreductase ', 'PF13434': 'L-lysine 6-monooxygenase (NADPH-requiring) ', 'PF00743': 'Flavin-binding monooxygenase-like ', 'PF13450': 'NAD(P)-binding Rossmann-like domain ', 'PF13738': 'Pyridine nucleotide-disulphide oxidoreductase '}
in vitro/greenhouse	617560	Cazyme		x	up	2.4198	5.35096	0.00568215	up	3.7	1e-13	TRUE	up	5.4	3.6e-73	TRUE	Sclerotia_up	-1.5	6.1e-06	TRUE		0.12	0.83	FALSE	1233	294															GH131	503032	-	No hits found	-	-	-	-	NO PFAM
in vitro/greenhouse	623629	SP		x	up	1.97843	3.94064	1.72e-05	up	1.4	1.4e-15	TRUE	up	2.8	3.8e-17	TRUE		-0.19	0.68	FALSE		-0.41	0.39	FALSE	2011	585	oxidoreductase activity ; FAD binding ; catalytic activity	FAD linked oxidase, N-terminal ; Berberine/berberine-like ; FAD-binding, type 2													No hits found	-	-	No hits found	-	-	-	-	{'PF01565': 'FAD binding domain ', 'PF08031': 'Berberine and berberine like '}
in vitro/greenhouse	624791	Cazyme		x	up	2.23003	4.69143	0.0211783	up	2.7	4.8e-09	TRUE	up	6.1	1.2e-19	TRUE		1.1	0.18	FALSE		-0.56	0.61	FALSE	1300	235	hydrolase activity, hydrolyzing O-glycosyl compounds ; extracellular region ; carbohydrate metabolic process ; cellulose binding	Cellulose-binding region, fungal ; Cellulose-binding region, fungal ; Expansin 45, endoglucanase-like ; Cellulose-binding region, fungal ; Cellulose-binding region, fungal ; Barwin-related endoglucanase ; Cellulose-binding region, fungal													CBM1-GH45	502952	-	No hits found	-	-	-	-	{'PF00734': 'Fungal cellulose binding domain '}
in vitro/greenhouse	634429	SSP		x	up	1.45983	2.75076	0.0107082	up	3.6	1.1e-14	TRUE	up	3.6	4.5e-13	TRUE	Sclerotia_up	-2	0.0003	TRUE	Pinusextramatricular_up	-1.7	0.0035	TRUE	1029	224															No hits found	-	-	No hits found	-	-	-	-	{'PF14021': 'Protein of unknown function (DUF4237) '}
in vitro/greenhouse	636088	Cazyme		x	up	3.4981	11.2988	8.51e-05	up	3.6	8.8e-41	TRUE	up	4.3	6.1e-46	TRUE	Sclerotia_up	-1.9	2.2e-09	TRUE		0.096	0.87	FALSE	1967	581	oxidoreductase activity, acting on CH-OH group of donors ; FAD binding ; alcohol metabolic process ; choline dehydrogenase activity	Glucose-methanol-choline oxidoreductase, N-terminal ; Glucose-methanol-choline oxidoreductase, C-terminal ; Glucose-methanol-choline oxidoreductase ; Glucose-methanol-choline oxidoreductase, N-terminal	KOG1238	Glucose dehydrogenase/choline dehydrogenase/mandelonitrile lyase (GMC oxidoreductase family)	General function prediction only	POORLY CHARACTERIZED	1.1.99.1	Choline dehydrogenase.	Choline + acceptor = betaine aldehyde + reduced acceptor.	PQQ.	\N	Glycine, serine and threonine metabolism	Amino Acid Metabolism	METABOLIC	AA3	503004	-	sp|P81156|GOX_PENAG	Glucose oxidase OS=Penicillium amagasakiense PE=1 SV=1	675	3e-78	33.5	{'PF00732': 'GMC oxidoreductase ', 'PF05199': 'GMC oxidoreductase '}
in vitro/greenhouse	650724	SP		x	down	-2.48653	0.178435	4.19e-20	up	2.5	4.2e-15	TRUE	up	3.2	4.2e-07	TRUE	Sclerotia_up	-1.8	0.011	TRUE		0.43	0.68	FALSE	2178	569	copper ion binding ; oxidoreductase activity ; laccase activity	Multicopper oxidase, type 2 ; Multicopper oxidase, type 3 ; Cupredoxin	KOG1263	Multicopper oxidases	Secondary metabolites biosynthesis, transport and catabolism	METABOLISM	1.10.3.2	Laccase.	4 benzenediol + O(2) = 4 benzosemiquinone + 2 H(2)O.	Copper.	\N	\N	\N	\N	No hits found	-	-	sp|Q12737|BLRO_MYRVE	Bilirubin oxidase OS=Myrothecium verrucaria PE=1 SV=1	1382	0	52.8	{'PF07732': 'Multicopper oxidase ', 'PF07731': 'Multicopper oxidase '}
in vitro/greenhouse	652868	Lipase		x	up	2.34778	5.09041	8.86e-07	up	2.5	2.8e-61	TRUE	up	2.9	3.6e-38	TRUE		0.23	0.46	FALSE		0.1	0.81	FALSE	2111	533	cholinesterase activity	Carboxylesterase, type B ; Carboxylesterase, type B ; Carboxylesterase, type B	KOG4389	Acetylcholinesterase/Butyrylcholinesterase	Signal transduction mechanisms	CELLULAR PROCESSES AND SIGNALING	3.1.1.8	Cholinesterase.	An acylcholine + H(2)O = choline + a carboxylic acid anion.	\N	Drug induced (postanesthetic) apnea; MIM:177400.	\N	\N	\N	GGGX	119484132|GGGX|abH03	Candida rugosa lipase like	sp|P17573|LIP1_GEOCN	Lipase 1 OS=Geotrichum candidum GN=LIP1 PE=1 SV=2	455	6e-48	32.8	{'PF07859': 'alpha/beta hydrolase fold ', 'PF00135': 'Carboxylesterase family '}
in vitro/greenhouse	654025	SSP		x	up	1.23116	2.34756	0	up	2	0.00056	TRUE	up	1.6	3.1e-13	TRUE		0.12	0.69	FALSE		-0.7	0.0077	TRUE	795	165	defense response	Extracellular membrane protein, 8-cysteine region, CFEM ; Extracellular membrane protein, 8-cysteine region, fungi ; Cyclotide	KOG2085	Serine/threonine protein phosphatase 2A, regulatory subunit	Signal transduction mechanisms	CELLULAR PROCESSES AND SIGNALING									No hits found	-	-	No hits found	-	-	-	-	{'PF05730': 'CFEM domain '}
in vitro/greenhouse	656864	SSP		x	down	0.790808	1.73004	4.09e-09	up	1.4	1e-11	TRUE	up	1.4	4.6e-09	TRUE		0.37	0.18	FALSE		0.25	0.47	FALSE	1240	194															No hits found	-	-	No hits found	-	-	-	-	NO PFAM
in vitro/greenhouse	659196	SSP		x	down	-3.1718	0.110967	8.68e-17	up	1.5	7.4e-08	TRUE	up	2	3.5e-05	TRUE		-0.98	0.061	FALSE		0.11	0.9	FALSE	1532	237															No hits found	-	-	No hits found	-	-	-	-	{'PF11937': 'Protein of unknown function (DUF3455) '}
in vitro/greenhouse	659517	Cazyme		x	down	-3.50992	0.0877829	6.02e-11	up	1.5	2.4e-06	TRUE	up	2.9	9.1e-09	TRUE	Sclerotia_up	-2.6	3e-07	TRUE		-0.055	0.96	FALSE	1360	323	polysaccharide catabolic process ; cellulase activity	Glycoside hydrolase, family 12 ; Concanavalin A-like lectin/glucanase	KOG1283	Serine carboxypeptidases	Posttranslational modification, protein turnover, chaperones	CELLULAR PROCESSES AND SIGNALING									GH12	502786	-	sp|P22669|GUN_ASPAC	Endoglucanase-1 OS=Aspergillus aculeatus PE=1 SV=1	185	7e-15	31.2	{'PF01670': 'Glycosyl hydrolase family 12 '}
in vitro/greenhouse	660401	SSP		x	up	7.64205	199.749	8.17e-06	up	5.9	3.5e-09	TRUE	up	9.4	0.0062	TRUE		-5.1	0.19	FALSE		0	1	FALSE	290	58															No hits found	-	-	No hits found	-	-	-	-	NO PFAM
in vitro/greenhouse	661585	SSP		x	up	5.07976	33.819	0	up	2.3	7.3e-22	TRUE	up	3.5	1.8e-17	TRUE	Sclerotia_up	-3.3	5.9e-15	TRUE		-0.018	0.99	FALSE	1119	194															No hits found	-	-	No hits found	-	-	-	-	NO PFAM
in vitro/greenhouse	666290	SSP		x	up	3.25124	9.52187	1.11e-05	up	3	1.7e-07	TRUE	up	2	2.4e-11	TRUE	Sclerotia_up	-3.7	3.7e-37	TRUE		-0.46	0.26	FALSE	745	180															No hits found	-	-	No hits found	-	-	-	-	NO PFAM
in vitro/greenhouse	667330	SSP		x	up	2.14146	4.41207	0.0149963	up	2.9	2e-06	TRUE	up	3.8	1.9e-08	TRUE	Sclerotia_up	-5.8	2.7e-18	TRUE		0.78	0.42	FALSE	843	172															No hits found	-	-	No hits found	-	-	-	-	{'PF13577': 'SnoaL-like domain '}
in vitro/greenhouse	667513	SSP		x	down	-2.09879	0.233454	7.08e-13	up	1.4	1.5e-06	TRUE	up	1.8	7.1e-11	TRUE	Sclerotia_up	-2.7	1.4e-23	TRUE		-0.43	0.26	FALSE	1199	144		Cerato-platanin ; Barwin-related endoglucanase													No hits found	-	-	sp|O74238|SNP1_PHANO	Protein SnodProt1 OS=Phaeosphaeria nodorum (strain SN15 / ATCC MYA-4574 / FGSC 10173) GN=SNOG_13722 PE=2 SV=1	433	2e-53	60.1	{'PF07249': 'Cerato-platanin '}
in vitro/greenhouse	668273	SSP		x	up	2.51337	5.70951	0.0030882	up	3.4	1.8e-17	TRUE	up	2.7	3.7e-22	TRUE	Sclerotia_up	-1.5	6e-07	TRUE		0.4	0.32	FALSE	1087	204															No hits found	-	-	No hits found	-	-	-	-	NO PFAM
in vitro/greenhouse	670586	SP		x	up	2.009	4.02504	3.31e-14	up	1.1	1.1e-15	TRUE	up	1.3	2.6e-19	TRUE		-0.4	0.02	TRUE		-0.046	0.87	FALSE	2090	602	metabolic process ; sulfuric ester hydrolase activity ; arylsulfatase activity ; phenol metabolic process	Sulphatase ; Arylsulphatase, plant ; Sulphatase ; Alkaline-phosphatase-like, core domain	KOG3731	Sulfatases	Carbohydrate transport and metabolism	METABOLISM	3.1.6.1	Arylsulfatase.	A phenol sulfate + H(2)O = a phenol + sulfate.	\N	\N	Sphingoglycolipid metabolism	Metabolism of Complex Lipids	METABOLIC	No hits found	-	-	sp|Q10723|ARS_VOLCA	Arylsulfatase OS=Volvox carteri PE=1 SV=1	952	7e-118	40.4	{'PF00884': 'Sulfatase '}
in vitro/greenhouse	678165	Cazyme		x	up	2.08494	4.24258	4.19e-11	up	1.4	0.00032	TRUE	up	3.5	8e-18	TRUE	Sclerotia_down	1.6	0.00045	TRUE		0.63	0.27	FALSE	1695	565	glucan 1,3-beta-glucosidase activity	Glycoside hydrolase, catalytic core	KOG1216	von Willebrand factor and related coagulation proteins	Extracellular structures	CELLULAR PROCESSES AND SIGNALING	3.2.1.58	Glucan 1,3-beta-glucosidase.	Successive hydrolysis of beta-D-glucose units from the non-reducing ends of 1,3-beta-D-glucans, releasing alpha-glucose.	\N	\N	Starch and sucrose metabolism	Metabolism of Complex Carbohydrates	METABOLIC	GH17	502793	-	sp|Q2US39|BTGE_ASPOR	Probable beta-glucosidase btgE OS=Aspergillus oryzae (strain ATCC 42149 / RIB 40) GN=btgE PE=3 SV=1	1003	2e-126	50.1	NO PFAM
in vitro/greenhouse	679266	SSP		x	up	5.10923	34.5168	4.44e-07	up	4.9	0.001	TRUE	up	2.5	0.0033	TRUE	Sclerotia_up	-2.4	0.0053	TRUE		1.1	0.4	FALSE	393	131															No hits found	-	-	No hits found	-	-	-	-	NO PFAM
in vitro/greenhouse	679512	SSP		x	down	-4.04796	0.0604563	4.75e-06	up	1.2	7.6e-06	TRUE	up	2.8	7.4e-08	TRUE	Sclerotia_up	-1.2	0.031	TRUE		-0.39	0.64	FALSE	645	215		Ricin B lectin ; Ricin B lectin ; Ricin B-related lectin													No hits found	-	-	No hits found	-	-	-	-	{'PF00652': 'Ricin-type beta-trefoil lectin domain '}
in vitro/greenhouse	680403	SSP		x	up	7.08413	135.687	2.49e-06	up	5.4	6.4e-41	TRUE	up	1.5	0.00084	TRUE	Sclerotia_up	-2.7	1.1e-10	TRUE		0.38	0.59	FALSE	405	135															No hits found	-	-	No hits found	-	-	-	-	NO PFAM
in vitro/greenhouse	681187	SSP		x	down	-2.54424	0.171438	2.53e-12	up	4.6	3.7e-86	TRUE	up	3.6	1.6e-21	TRUE	Sclerotia_up	-3.7	2.6e-22	TRUE		0.5	0.36	FALSE	528	176			KOG4297	C-type lectin	Signal transduction mechanisms	CELLULAR PROCESSES AND SIGNALING									No hits found	-	-	No hits found	-	-	-	-	NO PFAM
in vitro/greenhouse	685188	Cazyme		x	up	2.74384	6.69852	0.00291641	up	3.9	1.1e-48	TRUE	up	3.5	1.4e-29	TRUE		-1	0.0037	TRUE		-0.0019	1	FALSE	1917	639	L-arabinose metabolic process ; alpha-N-arabinofuranosidase activity	Alpha-L-arabinofuranosidase, C-terminal ; Alpha-L-arabinofuranosidase, C-terminal ; Galactose-binding like ; Glycoside hydrolase, catalytic core													GH51	502788	-	sp|P42254|ABFA_ASPNG	Alpha-N-arabinofuranosidase A OS=Aspergillus niger GN=abfA PE=1 SV=1	1219	2e-157	43.3	{'PF06964': 'Alpha-L-arabinofuranosidase C-terminus '}
in vitro/greenhouse	685270	SSP		x	down	-2.03221	0.24448	0.000351287	up	1.5	1e-06	TRUE	up	2.7	1.2e-09	TRUE		-0.3	0.61	FALSE		0.72	0.21	FALSE	789	263	superoxide metabolic process ; metal ion binding ; structural constituent of ribosome ; intracellular ; ribosome ; translation ; superoxide dismutase activity	Ribosomal protein S2 ; Superoxide dismutase, copper/zinc binding					1.15.1.1	Superoxide dismutase.	2 peroxide radical + 2 H(+) = O(2) + H(2)O(2).	Copper and Zinc or Iron or Manganese.	\N	\N	\N	\N	No hits found	-	-	No hits found	-	-	-	-	{'PF00080': 'Copper/zinc superoxide dismutase (SODC) '}
in vitro/greenhouse	693399	Cazyme		x	up	4.68734	25.765	2.58e-13	up	1.1	0.00022	TRUE	up	1.2	0.0022	TRUE	Sclerotia_down	2	4e-07	TRUE		1	0.028	TRUE	1285	394	hydrolase activity, hydrolyzing O-glycosyl compounds ; carbohydrate metabolic process	Glycoside hydrolase, family 5 ; Glycoside hydrolase, family 5 ; Glycoside hydrolase, catalytic core													GH5_5	502853	-	sp|P23044|GUN_ROBSP	Endoglucanase 1 OS=Robillarda sp. (strain Y-20) GN=eg 1 PE=1 SV=2	1455	0	70.7	{'PF00150': 'Cellulase (glycosyl hydrolase family 5) '}
in vitro/greenhouse	693798	SSP		x	up	7.59664	193.56	7.55e-15	up	6.5	9.3e-90	TRUE	up	8.4	1.1e-251	TRUE	Sclerotia_up	-2.2	1.1e-16	TRUE		-0.33	0.39	FALSE	1039	239															No hits found	-	-	No hits found	-	-	-	-	NO PFAM
in vitro/greenhouse	698167	SSP		x	up	8.08258	271.082	0	up	6.9	5.7e-85	TRUE	up	8.1	2.5e-68	TRUE	Sclerotia_up	-1.3	0.018	TRUE		0.56	0.44	FALSE	1274	259															No hits found	-	-	No hits found	-	-	-	-	NO PFAM
in vitro/greenhouse	708785	Cazyme		x	up	1.78779	3.45286	0.00323985	up	5.4	2.4e-99	TRUE	up	4.7	4.5e-53	TRUE	Sclerotia_up	-2.3	1.6e-12	TRUE		0.74	0.068	FALSE	1764	522	chitin binding ; carbohydrate metabolic process ; hydrolase activity, acting on carbon-nitrogen (but not peptide) bonds ; catalytic activity	Chitin-binding, type 1 ; Chitin-binding, type 1 ; Polysaccharide deacetylase ; Chitin-binding, type 1 ; Chitin-binding, type 1 ; Chitin-binding, type 1 ; Chitin-binding, type 1 ; Glycoside hydrolase/deacetylase, beta/alpha-barrel	KOG4157	beta-1,6-N-acetylglucosaminyltransferase, contains WSC domain	Carbohydrate transport and metabolism	METABOLISM									CBM18-CE4-CBM18	503112	-	No hits found	-	-	-	-	{'PF01522': 'Polysaccharide deacetylase ', 'PF00187': 'Chitin recognition protein '}
in vitro/greenhouse	708901	Cazyme		x	up	4.43345	21.6073	6.21e-12	up	2.7	4.4e-15	TRUE	up	2.5	8.3e-21	TRUE	Sclerotia_up	-1.1	0.00029	TRUE		-0.1	0.84	FALSE	1246	383	cell wall ; pectinesterase activity ; cell wall modification	Pectinesterase, catalytic ; Pectin lyase fold/virulence factor													CE8	502956	-	No hits found	-	-	-	-	{'PF01095': 'Pectinesterase '}
in vitro/greenhouse	709623	SP		x	down	0.981854	1.975	0.0131661	up	3.7	4.1e-15	TRUE	up	3.5	1.7e-31	TRUE		0.86	0.016	TRUE		0.076	0.9	FALSE	1865	536															No hits found	-	-	No hits found	-	-	-	-	NO PFAM
in vitro	14653	SP		x		-0.396623	0.759635	0.541269		0.75	4.7e-06	TRUE	up	1.7	0.00038	TRUE	Sclerotia_down	1.1	0.028	TRUE		-0.0069	1	FALSE	1960	490															No hits found	-	-	No hits found	-	-	-	-	{'PF09362': 'Domain of unknown function (DUF1996) '}
in vitro	32828	Cazyme		x		-0.226803	0.854526	0.0897685		1	0.024	TRUE	up	3.4	8.8e-09	TRUE		1.2	0.085	FALSE		1.1	0.16	FALSE	1683	417	polygalacturonase activity ; carbohydrate metabolic process ; galacturan 1,4-alpha-galacturonidase activity	Glycoside hydrolase, family 28 ; Glycoside hydrolase, family 28 ; Pectin lyase fold/virulence factor	KOG4701	Chitinase	Cell wall/membrane/envelope biogenesis	CELLULAR PROCESSES AND SIGNALING	3.2.1.67	Galacturan 1,4-alpha-galacturonidase.	{(1,4)-alpha-D-galacturonide}(N) + H(2)O = {(1,4)-alpha-D- galacturonide}(N-1) + D-galacturonate.	\N	\N	Starch and sucrose metabolism	Metabolism of Complex Carbohydrates	METABOLIC	GH28	503128	-	sp|B8NPS8|XGHA_ASPFN	Probable endo-xylogalacturonan hydrolase A OS=Aspergillus flavus (strain ATCC 200026 / FGSC A1120 / NRRL 3357 / JCM 12722 / SRRC 167) GN=xghA PE=3 SV=1	1212	9e-163	58.4	{'PF00295': 'Glycosyl hydrolases family 28 '}
in vitro	311604	Protease		x		0.052173	1.03683	0.253529		0.18	0.44	FALSE	up	1.1	0.0015	TRUE		-0.33	0.43	FALSE		-0.84	0.032	TRUE	2052	587	subtilase activity ; proteolysis ; serine-type peptidase activity ; tripeptidyl-peptidase I activity	Peptidase S53, propeptide ; Peptidase S8 and S53, subtilisin, kexin, sedolisin ; Peptidase S8 and S53, subtilisin, kexin, sedolisin ; Proteinase inhibitor, propeptide					3.4.14.9	Tripeptidyl-peptidase I.	Release of an N-terminal tripeptide from a polypeptide.	\N	\N	\N	\N	\N	S53	lcl|MER125654	aorsin (Botryotinia fuckeliana) [S53.007]#S53#{peptidase unit: 239-649} from GB:XP_001559647	sp|Q70DX9|SED1_ASPFU	Tripeptidyl-peptidase sed1 OS=Neosartorya fumigata (strain ATCC MYA-4609 / Af293 / CBS 101355 / FGSC A1100) GN=sed1 PE=1 SV=1	965	5e-120	36.7	{'PF09286': 'Pro-kumamolisin, activation domain ', 'PF00082': 'Subtilase family '}
in vitro	318146	SSP		x		0.130615	1.09476	0.574312		0.72	0.0021	TRUE	up	1.2	2.6e-06	TRUE		0.082	0.82	FALSE		-0.81	0.0035	TRUE	441	82															No hits found	-	-	No hits found	-	-	-	-	NO PFAM
in vitro	532957	SP		x	down	-1.27879	0.41214	0.00472298		-0.44	0.069	FALSE	up	1.1	1.4e-05	TRUE		-0.0079	0.99	FALSE		0.02	0.97	FALSE	1122	374			KOG3017	Defense-related protein containing SCP domain	Function unknown	POORLY CHARACTERIZED									No hits found	-	-	No hits found	-	-	-	-	NO PFAM
in vitro	538451	SP		x		-1.35314	0.39144	0.976485		0.49	0.034	TRUE	up	1.2	0.0037	TRUE	Sclerotia_down	1.4	0.00074	TRUE		0.72	0.16	FALSE	2538	846	DNA-directed RNA polymerase activity ; DNA-directed RNA polymerase I activity ; DNA-directed RNA polymerase II activity ; DNA-directed RNA polymerase III activity ; RNA polymerase activity		KOG1216	von Willebrand factor and related coagulation proteins	Extracellular structures	CELLULAR PROCESSES AND SIGNALING	2.7.7.6	DNA-directed RNA polymerase.	N nucleoside triphosphate = N diphosphate + {RNA}(N).	\N	\N	RNA polymerase	TRANSCRIPTION	REGULATORY	No hits found	-	-	No hits found	-	-	-	-	NO PFAM
in vitro	540936	SP		x	down	-1.99953	0.250081	0.00160748		-0.33	0.48	FALSE	up	1.5	3.8e-13	TRUE		-0.18	0.49	FALSE		0.2	0.51	FALSE	918	306															No hits found	-	-	No hits found	-	-	-	-	NO PFAM
in vitro	575556	SSP		x		-0.134577	0.910937	0.164773		-0.0071	0.98	FALSE	up	1.8	4.5e-10	TRUE		0.11	0.79	FALSE		0.58	0.11	FALSE	876	292	extracellular region	Allergen V5/Tpx-1 related ; Allergen V5/Tpx-1 related ; SCP-like extracellular ; Allergen V5/Tpx-1 related ; SCP-like extracellular	KOG3017	Defense-related protein containing SCP domain	Function unknown	POORLY CHARACTERIZED									No hits found	-	-	No hits found	-	-	-	-	{'PF00188': 'Cysteine-rich secretory protein family '}
in vitro	579234	Cazyme		x		0.192603	1.14282	0.732595		0.88	0.0038	TRUE	up	1.6	2.1e-10	TRUE		0.27	0.4	FALSE	Pinusextramatricular_up	-1.3	5.5e-06	TRUE	1287	429		Glycolipid anchored surface protein GAS1 ; Glycoside hydrolase, catalytic core													GH72	502873	-	sp|Q9USU5|GAS2_SCHPO	1,3-beta-glucanosyltransferase gas2 OS=Schizosaccharomyces pombe (strain 972 / ATCC 24843) GN=gas2 PE=2 SV=1	724	1e-88	41.1	{'PF03198': 'Glucanosyltransferase '}
in vitro	594910	Cazyme		x		-0.613655	0.653539	0.990252		0.22	0.15	FALSE	up	2	3.3e-07	TRUE	Sclerotia_up	-2.5	4.4e-10	TRUE		0.82	0.098	FALSE	1407	469		Glycoside hydrolase, family 61	KOG2510	SWI-SNF chromatin-remodeling complex protein	Chromatin structure and dynamics	INFORMATION STORAGE AND PROCESSING									AA9	503117	-	sp|Q5BCX8|EGLD_EMENI	Endo-beta-1,4-glucanase D OS=Emericella nidulans (strain FGSC A4 / ATCC 38163 / CBS 112.46 / NRRL 194 / M139) GN=eglD PE=1 SV=1	365	2e-37	35.8	{'PF03443': 'Glycosyl hydrolase family 61 '}
in vitro	605583	SP		x		-0.966936	0.511591	0.111819		-0.012	0.98	FALSE	up	1.1	5.1e-05	TRUE		-0.029	0.95	FALSE		0.15	0.74	FALSE	1494	336		Yeast PIR protein repeat ; Yeast PIR protein repeat	KOG4701	Chitinase	Cell wall/membrane/envelope biogenesis	CELLULAR PROCESSES AND SIGNALING									No hits found	-	-	sp|Q03180|PIR3_YEAST	Cell wall mannoprotein PIR3 OS=Saccharomyces cerevisiae (strain ATCC 204508 / S288c) GN=PIR3 PE=1 SV=3	482	1e-55	42.7	{'PF00399': 'Yeast PIR protein repeat '}
in vitro	627102	SP		x		0.389524	1.30996	0.0857425		0.54	0.034	TRUE	up	1.9	4.8e-05	TRUE		-0.52	0.35	FALSE		-0.35	0.62	FALSE	1459	472	electron transport	Adrenodoxin reductase ; FAD-dependent pyridine nucleotide-disulphide oxidoreductase	KOG1276	Protoporphyrinogen oxidase	Coenzyme transport and metabolism	METABOLISM									No hits found	-	-	No hits found	-	-	-	-	{'PF01946': 'Thi4 family ', 'PF00890': 'FAD binding domain ', 'PF13738': 'Pyridine nucleotide-disulphide oxidoreductase ', 'PF03486': 'HI0933-like protein ', 'PF07992': 'Pyridine nucleotide-disulphide oxidoreductase ', 'PF13450': 'NAD(P)-binding Rossmann-like domain ', 'PF01494': 'FAD binding domain ', 'PF01593': 'Flavin containing amine oxidoreductase '}
in vitro	648294	Cazyme		x	down	0.632115	1.54984	0.00772361		0.79	3e-05	TRUE	up	1.5	8.8e-09	TRUE		-0.96	0.00049	TRUE		0.15	0.73	FALSE	1327	318	polysaccharide catabolic process ; cellulase activity	Glycoside hydrolase, family 12 ; Concanavalin A-like lectin/glucanase													GH12	502923	-	No hits found	-	-	-	-	{'PF01670': 'Glycosyl hydrolase family 12 '}
in vitro	650126	SSP		x		-0.103598	0.930709	0.0811985		0.69	0.044	TRUE	up	1.5	3.8e-11	TRUE		0.64	0.012	TRUE		0.72	0.0084	TRUE	1334	192			KOG3599	Ca2+-modulated nonselective cation channel polycystin	Inorganic ion transport and metabolism	METABOLISM									No hits found	-	-	No hits found	-	-	-	-	NO PFAM
in vitro	658348	Cazyme		x		-0.360738	0.778766	0.219356		0.53	0.14	FALSE	up	3	5.5e-18	TRUE	Sclerotia_down	1.4	0.00022	TRUE		-0.14	0.82	FALSE	2280	662	hydrolase activity, hydrolyzing O-glycosyl compounds ; extracellular region ; carbohydrate metabolic process ; cellulose binding	Glycoside hydrolase, family 5 ; Cellulose-binding region, fungal ; Protein of unknown function DUF291 ; Glycoside hydrolase, family 5, endoglucanase B ; Cellulose-binding region, fungal ; Cellulose-binding region, fungal ; Glycoside hydrolase, catalytic core ; Cellulose-binding region, fungal ; Immunoglobulin E-set	KOG4701	Chitinase	Cell wall/membrane/envelope biogenesis	CELLULAR PROCESSES AND SIGNALING									CBM1-GH5_4	502909	-	No hits found	-	-	-	-	{'PF03442': 'Carbohydrate binding domain X2 ', 'PF00150': 'Cellulase (glycosyl hydrolase family 5) ', 'PF00734': 'Fungal cellulose binding domain '}
in vitro	664000	Cazyme		x		-0.618466	0.651363	0.899449		0.41	0.058	FALSE	up	1.6	8e-09	TRUE		0.82	0.0056	TRUE		-0.11	0.81	FALSE	1811	452		Glycolipid anchored surface protein GAS1 ; Glycoside hydrolase, catalytic core	KOG0494	Transcription factor CHX10 and related HOX domain proteins	General function prediction only	POORLY CHARACTERIZED									GH72	502994	-	sp|B0XT72|GEL1_ASPFC	1,3-beta-glucanosyltransferase gel1 OS=Neosartorya fumigata (strain CEA10 / CBS 144.89 / FGSC A1163) GN=gel1 PE=1 SV=1	1567	0	66.1	{'PF03198': 'Glucanosyltransferase '}
in vitro	665188	SP		x		-2.97582	0.127112	0.0953131		-0.12	0.67	FALSE	up	1.5	0.00036	TRUE		-0.11	0.86	FALSE		-0.42	0.49	FALSE	2020	397			KOG4297	C-type lectin	Signal transduction mechanisms	CELLULAR PROCESSES AND SIGNALING									No hits found	-	-	No hits found	-	-	-	-	NO PFAM
in vitro	672988	Cazyme		x		-0.464963	0.72449	0.206817		1	0.014	TRUE	up	4.2	3e-22	TRUE		0.47	0.41	FALSE		-0.33	0.65	FALSE	1125	375	polygalacturonase activity ; carbohydrate metabolic process	Glycoside hydrolase, family 28 ; Parallel beta-helix repeat ; Pectin lyase fold/virulence factor	KOG4701	Chitinase	Cell wall/membrane/envelope biogenesis	CELLULAR PROCESSES AND SIGNALING	3.2.1.15	Polygalacturonase.	Random hydrolysis of 1,4-alpha-D-galactosiduronic linkages in pectate and other galacturonans.	\N	\N	Pentose and glucuronate interconversions	Carbohydrate Metabolism	METABOLIC	GH28	502990	-	sp|Q9Y833|PGLR2_PENOL	Polygalacturonase 2 OS=Penicillium olsonii GN=PG2 PE=3 SV=1	1226	4e-166	66.9	{'PF00295': 'Glycosyl hydrolases family 28 '}
in vitro	683583	Cazyme		x		-0.734587	0.60099	0.782984		0.81	0.0033	TRUE	up	2.2	4e-08	TRUE		0.38	0.47	FALSE		0.69	0.19	FALSE	1284	428		SUN													GH132	503038	-	sp|P40472|SIM1_YEAST	Protein SIM1 OS=Saccharomyces cerevisiae (strain ATCC 204508 / S288c) GN=SIM1 PE=1 SV=2	485	1e-53	40	{'PF03856': 'Beta-glucosidase (SUN family) '}
in vitro	688437	SP		x		0.15637	1.11448	0.657676		0.38	0.22	FALSE	up	1.2	5e-05	TRUE		-0.008	0.99	FALSE	Pinusextramatricular_up	-1.3	7e-05	TRUE	1122	374	metabolic process ; oxidoreductase activity	Tyrosinase ; Tyrosinase ; Di-copper centre-containing													No hits found	-	-	No hits found	-	-	-	-	{'PF00264': 'Common central domain of tyrosinase '}
in vitro	689089	Cazyme		x		0.024536	1.01715	0.223993		0.29	0.16	FALSE	up	1.5	3.7e-20	TRUE		-0.6	0.001	TRUE		0.26	0.26	FALSE	4053	1351	hydrolase activity, hydrolyzing O-glycosyl compounds ; carbohydrate metabolic process ; glucosidase activity	WD40 repeat ; 6-phospho-beta-galactosidase, eukaryotic ; Glycoside hydrolase, family 1 ; Glycoside hydrolase, family 1 ; WD40 repeat ; WD40 repeat ; WD40 repeat ; WD40 repeat ; Glycoside hydrolase, family 1 ; WD40 repeat-like ; Glycoside hydrolase, catalytic core	KOG0626	Beta-glucosidase, lactase phlorizinhydrolase, and related proteins	Carbohydrate transport and metabolism	METABOLISM									GH1	502985	-	No hits found	-	-	-	-	{'PF00400': 'WD domain, G-beta repeat ', 'PF00232': 'Glycosyl hydrolase family 1 '}
in vitro	690701	SP		x		-0.540169	0.68769	0.410768		0.85	1.6e-09	TRUE	up	1.5	8.9e-06	TRUE		0.31	0.48	FALSE		0.29	0.57	FALSE	1425	475	hydrolase activity, acting on ester bonds	Phosphoesterase													No hits found	-	-	No hits found	-	-	-	-	{'PF04185': 'Phosphoesterase family '}
in vitro	692477	SP		x	up	3.50247	11.3331	0.0302547		0.79	0.034	TRUE	up	4.6	8.3e-21	TRUE	Sclerotia_up	-1.2	0.043	TRUE		0.21	0.82	FALSE	1200	378	catalytic activity ; aromatic compound metabolic process ; ferric iron binding ; iron ion binding ; oxidoreductase activity, acting on single donors with incorporation of molecular oxygen, incorporation of two atoms of oxygen	Intradiol ring-cleavage dioxygenase, C-terminal ; Intradiol ring-cleavage dioxygenase, core													No hits found	-	-	No hits found	-	-	-	-	{'PF00775': 'Dioxygenase '}
in vitro	694364	SSP		x		-0.237525	0.848199	0.299895		0.26	0.41	FALSE	up	1.2	2.5e-10	TRUE		0.05	0.86	FALSE		-0.62	0.0052	TRUE	1261	181		TonB box, conserved site	KOG4157	beta-1,6-N-acetylglucosaminyltransferase, contains WSC domain	Carbohydrate transport and metabolism	METABOLISM									No hits found	-	-	No hits found	-	-	-	-	NO PFAM
in vitro	696694	SP		x		-1.24307	0.422472	0.317911		-0.057	0.81	FALSE	up	1.3	0.00072	TRUE		-1	0.016	TRUE		0.17	0.8	FALSE	1847	416			KOG4701	Chitinase	Cell wall/membrane/envelope biogenesis	CELLULAR PROCESSES AND SIGNALING									No hits found	-	-	No hits found	-	-	-	-	NO PFAM
in vitro	705463	SP		x	down	-0.634423	0.644198	0.0143325		0.73	0.003	TRUE	up	1.5	0.044	TRUE	Sclerotia_up	-3.3	6.8e-06	TRUE		-1.2	0.17	FALSE	1733	529	oxidoreductase activity ; FAD binding ; catalytic activity	FAD linked oxidase, N-terminal ; FAD-binding, type 2	KOG1231	Proteins containing the FAD binding domain	Energy production and conversion	METABOLISM									No hits found	-	-	No hits found	-	-	-	-	{'PF01565': 'FAD binding domain '}
in vitro	737226	SSP		x		-0.730424	0.602727	0.339635		0.88	1e-07	TRUE	up	1.2	5.7e-08	TRUE	Sclerotia_up	-1.2	5.4e-08	TRUE		-0.93	0.00016	TRUE	1094	212															No hits found	-	-	sp|Q12740|P5CR_ZALAR	Pyrroline-5-carboxylate reductase OS=Zalerion arboricola GN=P5CR PE=2 SV=1	169	7e-13	36.5	NO PFAM
in vitro/greenhouse	321474	SSP		x	up	1.96224	3.89666	0		-0.29	0.22	FALSE	up	1.1	0.0038	TRUE		-0.57	0.16	FALSE		-0.36	0.48	FALSE	567	119															No hits found	-	-	No hits found	-	-	-	-	NO PFAM
in vitro/greenhouse	539896	SP		x	down	-2.38001	0.192108	2.16e-06		0.34	0.28	FALSE	up	1.3	1.5e-05	TRUE		0.26	0.51	FALSE		-0.13	0.8	FALSE	1410	470	hydrolase activity, acting on ester bonds	Phosphoesterase ; Alkaline-phosphatase-like, core domain													No hits found	-	-	sp|Q8X176|PHOA_ASPFU	Acid phosphatase OS=Neosartorya fumigata (strain ATCC MYA-4609 / Af293 / CBS 101355 / FGSC A1100) GN=phoA PE=1 SV=1	1316	4e-177	61.5	{'PF04185': 'Phosphoesterase family '}
in vitro/greenhouse	552209	SSP		x	up	4.31454	19.8978	0		0.87	4.8e-05	TRUE	up	2.1	5.6e-19	TRUE		-0.32	0.29	FALSE		-0.62	0.039	TRUE	825	275	manganese ion binding ; metal ion binding ; apoplast ; nutrient reservoir activity	Germin ; Cupin 1 ; Cupin, RmlC-type													No hits found	-	-	sp|P09350|SR1A_PHYPO	Spherulin-1A OS=Physarum polycephalum PE=1 SV=1	318	3e-33	34.9	{'PF00190': 'Cupin '}
in vitro/greenhouse	553679	SP		x	up	2.78301	6.88289	0		1	3.7e-08	TRUE	up	1.7	3.3e-08	TRUE	Sclerotia_up	-1.7	1.2e-08	TRUE		-0.23	0.62	FALSE	1152	384															No hits found	-	-	No hits found	-	-	-	-	NO PFAM
in vitro/greenhouse	570931	SP		x	down	-3.81484	0.0710587	1.02e-15		0.51	0.1	FALSE	up	1.5	0.023	TRUE		0.1	0.91	FALSE		-0.085	0.95	FALSE	1122	374															No hits found	-	-	No hits found	-	-	-	-	NO PFAM
in vitro/greenhouse	649322	Cazyme		x	down	0.810417	1.75372	0.000150745		0.99	1.2e-06	TRUE	up	1.8	5e-08	TRUE		-0.05	0.92	FALSE		0.61	0.14	FALSE	2977	818		Pectin lyase fold/virulence factor													GH55	502874	-	sp|P53626|E13B_TRIHA	Glucan endo-1,3-beta-glucosidase BGN13.1 OS=Trichoderma harzianum GN=bgn13.1 PE=1 SV=1	849	3e-99	34.3	{'PF12708': 'Pectate lyase superfamily protein '}
in vitro/greenhouse	658113	SSP		x	down	-1.64665	0.31938	2.53e-05		-0.81	0.033	TRUE	up	1.1	0.036	TRUE	Sclerotia_down	2.2	2e-05	TRUE		0.31	0.69	FALSE	1610	254	DNA-directed RNA polymerase activity ; DNA-directed RNA polymerase I activity ; DNA-directed RNA polymerase II activity ; DNA-directed RNA polymerase III activity ; RNA polymerase activity		KOG1216	von Willebrand factor and related coagulation proteins	Extracellular structures	CELLULAR PROCESSES AND SIGNALING	2.7.7.6	DNA-directed RNA polymerase.	N nucleoside triphosphate = N diphosphate + {RNA}(N).	\N	\N	RNA polymerase	TRANSCRIPTION	REGULATORY	No hits found	-	-	No hits found	-	-	-	-	NO PFAM
in vitro/greenhouse	658349	SP		x	up	1.7187	3.2914	0.000385734		0.57	0.017	TRUE	up	1.7	4.4e-10	TRUE		-0.43	0.19	FALSE		0.004	1	FALSE	1504	338															No hits found	-	-	sp|Q06466|TDA6_YEAST	Putative vacuolar protein sorting-associated protein TDA6 OS=Saccharomyces cerevisiae (strain ATCC 204508 / S288c) GN=TDA6 PE=2 SV=1	566	2e-66	37	{'PF06101': 'Plant protein of unknown function (DUF946) '}
in vitro/greenhouse	659287	SSP		x	up	3.03071	8.17212	1.11e-08		0.6	0.36	FALSE	up	1.2	0.0067	TRUE		-0.03	0.96	FALSE		0.14	0.85	FALSE	817	136															No hits found	-	-	No hits found	-	-	-	-	NO PFAM
in vitro/greenhouse	663028	SP		x	down	-3.15342	0.112389	5.9e-16		0.42	0.044	TRUE	up	1.2	0.0017	TRUE		0.46	0.29	FALSE		0.062	0.93	FALSE	1980	391															No hits found	-	-	No hits found	-	-	-	-	NO PFAM
in vitro/greenhouse	672500	SP		x	down	-6.37568	0.0120428	7.12e-55		0.53	0.055	FALSE	up	1.9	1.9e-06	TRUE		-0.44	0.37	FALSE		-0.89	0.064	FALSE	1212	404			KOG2085	Serine/threonine protein phosphatase 2A, regulatory subunit	Signal transduction mechanisms	CELLULAR PROCESSES AND SIGNALING									No hits found	-	-	No hits found	-	-	-	-	NO PFAM
in vitro/greenhouse	681185	Cazyme		x	down	-3.86774	0.0685003	8.84e-43		0.86	0.0072	TRUE	up	1.2	0.0011	TRUE		-0.31	0.52	FALSE		0.64	0.18	FALSE	2280	760	chitin binding	Chitin-binding, type 1 ; Chitin-binding, type 1 ; Glyoxal oxidase, N-terminal ; Region of unknown function DUF1929 ; Chitin-binding, type 1 ; Chitin-binding, type 1 ; Galactose oxidase/kelch, beta-propeller ; Chitin-binding, type 1 ; Immunoglobulin E-set	KOG4742	Predicted chitinase	General function prediction only	POORLY CHARACTERIZED									CBM18-CBM18-AA5	502824	-	No hits found	-	-	-	-	{'PF09118': 'Domain of unknown function (DUF1929) ', 'PF00187': 'Chitin recognition protein ', 'PF07250': 'Glyoxal oxidase N-terminus '}
in vitro	535419	Cazyme		x		-0.696288	0.617158	0.238022	down	-1.5	2.5e-08	TRUE		-0.89	0.42	FALSE	Sclerotia_down	3.3	0.0007	TRUE		0.3	0.85	FALSE	1272	424	hydrolase activity, hydrolyzing O-glycosyl compounds ; carbohydrate metabolic process ; glucan 1,3-beta-glucosidase activity	Glycoside hydrolase, family 5 ; Glycoside hydrolase, family 5 ; Glycoside hydrolase, catalytic core					3.2.1.58	Glucan 1,3-beta-glucosidase.	Successive hydrolysis of beta-D-glucose units from the non-reducing ends of 1,3-beta-D-glucans, releasing alpha-glucose.	\N	\N	Starch and sucrose metabolism	Metabolism of Complex Carbohydrates	METABOLIC	GH5_9	503097	-	sp|Q96V64|EXG_BLUGR	Glucan 1,3-beta-glucosidase OS=Blumeria graminis PE=3 SV=1	859	3e-109	45.7	{'PF00150': 'Cellulase (glycosyl hydrolase family 5) '}
in vitro	600500	SP		x	down	-1.38102	0.383946	0.0466041	down	-2	0.00071	TRUE		0.85	0.054	FALSE	Sclerotia_up	-6.8	2.5e-75	TRUE		-0.41	0.49	FALSE	1595	496			KOG1703	Adaptor protein Enigma and related PDZ-LIM proteins	Signal transduction mechanisms	CELLULAR PROCESSES AND SIGNALING									No hits found	-	-	sp|P53693|RDS1_SCHPO	Protein rds1 OS=Schizosaccharomyces pombe (strain 972 / ATCC 24843) GN=rds1 PE=2 SV=2	934	1e-119	50.8	{'PF13668': 'Ferritin-like domain '}
in vitro	651565	SSP		x	down	-1.77951	0.291282	0.00402297	down	-1.3	0.00072	TRUE		0.53	0.44	FALSE	Sclerotia_down	2	0.001	TRUE		0.28	0.77	FALSE	1130	257			KOG4701	Chitinase	Cell wall/membrane/envelope biogenesis	CELLULAR PROCESSES AND SIGNALING									No hits found	-	-	No hits found	-	-	-	-	{'PF10342': 'Ser-Thr-rich glycosyl-phosphatidyl-inositol-anchored membrane family '}
in vitro	655549	SP		x		-1.07305	0.475314	0.17454	down	-1.2	3.8e-21	TRUE		-0.39	0.19	FALSE		0.69	0.015	TRUE		-0.16	0.7	FALSE	1746	308	oxidoreductase activity ; transition metal ion binding	Ferritin/ribonucleotide reductase-like													No hits found	-	-	No hits found	-	-	-	-	{'PF13668': 'Ferritin-like domain '}
in vitro	674577	Cazyme		x		-0.566831	0.675098	0.26749	down	-1.1	4.4e-17	TRUE		-0.061	0.92	FALSE		-0.35	0.48	FALSE		0.031	0.98	FALSE	1227	409															GH115	502844	-	No hits found	-	-	-	-	NO PFAM
in vitro	679070	SSP		x		-0.775228	0.584296	0.0542447	down	-3.1	8.4e-21	TRUE		-0.15	0.88	FALSE		0.52	0.56	FALSE		0.09	0.95	FALSE	723	241															No hits found	-	-	No hits found	-	-	-	-	NO PFAM
in vitro	683947	SSP		x	down	-0.223665	0.856387	0.0343775	down	-1.1	1.3e-16	TRUE		-0.2	0.63	FALSE		-0.077	0.87	FALSE		-0.3	0.53	FALSE	726	242	1-alkyl-2-acetylglycerophosphocholine esterase activity	WD40 repeat ; WD40 repeat ; WD40 repeat ; WD40 repeat ; WD40 repeat ; WD40 repeat ; WD40 repeat ; WD40 repeat-like	KOG0271	Notchless-like WD40 repeat-containing protein	Function unknown	POORLY CHARACTERIZED	3.1.1.47	2-acetyl-1-alkylglycerophosphocholine esterase.	2-acetyl-1-alkyl-sn-glycero-3-phosphocholine + H(2)O = 1-alkyl-sn- glycero-3-phosphocholine + acetate.	\N	\N	Glycerolipid metabolism	Metabolism of Complex Lipids	METABOLIC	No hits found	-	-	sp|Q00808|HETE1_PODAS	Vegetative incompatibility protein HET-E-1 OS=Podospora anserina GN=HET-E1 PE=4 SV=1	601	3e-69	49.1	{'PF00400': 'WD domain, G-beta repeat '}
in vitro/greenhouse	660516	SP		x	down	-2.8284	0.140788	5.08e-52	down	-1.9	2e-08	TRUE		-0.67	0.001	TRUE		0.74	0.00036	TRUE		0.55	0.016	TRUE	2144	515	monooxygenase activity ; iron ion binding ; electron transport ; heme binding ; unspecific monooxygenase activity	Cytochrome P450, E-class, group I ; Cytochrome P450 ; Cytochrome P450 ; Cytochrome P450	KOG0157	Cytochrome P450 CYP4/CYP19/CYP26 subfamilies	Lipid transport and metabolism	METABOLISM	1.14.14.1	Unspecific monooxygenase.	RH + reduced flavoprotein + O(2) = ROH + oxidized flavoprotein + H(2)O.	Heme-thiolate.	\N	Tryptophan metabolism	Amino Acid Metabolism	METABOLIC	No hits found	-	-	No hits found	-	-	-	-	{'PF00067': 'Cytochrome P450 '}
in vitro/greenhouse	661830	SP		x	down	-2.87697	0.136128	1.39e-48	down	-1.1	8.5e-17	TRUE		-0.26	0.36	FALSE	Sclerotia_up	-1.5	8.4e-10	TRUE		-0.05	0.92	FALSE	2704	616	oxidoreductase activity ; FAD binding ; catalytic activity	FAD linked oxidase, N-terminal ; Berberine/berberine-like ; FAD-binding, type 2													No hits found	-	-	No hits found	-	-	-	-	{'PF01565': 'FAD binding domain ', 'PF08031': 'Berberine and berberine like '}
in vitro/greenhouse	689769	Cazyme		x	up	1.36798	2.58109	0.0123279	down	-1.1	2.5e-07	TRUE		0.32	0.46	FALSE		-0.73	0.068	FALSE		0.27	0.62	FALSE	5292	1764	chitin binding ; hydrolase activity, hydrolyzing O-glycosyl compounds ; carbohydrate metabolic process ; chitinase activity ; chitin catabolic process ; endochitinase activity	Chitin-binding, type 1 ; Chitin-binding, type 1 ; Glycoside hydrolase, family 18, catalytic domain ; Chitin-binding, type 1 ; Chitinase II ; Chitin-binding, type 1 ; Chitin-binding, type 1 ; Glycoside hydrolase, chitinase active site ; Glycoside hydrolase, catalytic core	KOG2806	Chitinase	Carbohydrate transport and metabolism	METABOLISM	3.2.1.14	Chitinase.	Hydrolysis of the 1,4-beta-linkages of N-acetyl-D-glucosamine polymers of chitin.	\N	\N	Aminosugars metabolism	Metabolism of Complex Carbohydrates	METABOLIC	CBM18-CBM18-GH18	502860	-	No hits found	-	-	-	-	{'PF00187': 'Chitin recognition protein ', 'PF00704': 'Glycosyl hydrolases family 18 '}
in vitro/greenhouse	691882	SP		x	down	-3.35232	0.0979153	1.33e-17	down	-1.4	2.2e-16	TRUE		-0.42	0.57	FALSE	Sclerotia_up	-3.4	3.6e-09	TRUE		0.14	0.9	FALSE	2800	783	proteolysis ; serine-type peptidase activity	Peptidase S41													No hits found	-	-	No hits found	-	-	-	-	{'PF03572': 'Peptidase family S41 '}
in vitro	133317	SSP		x		-1.33372	0.396744	0.296269	up	1.9	0.00091	TRUE		-0.11	0.81	FALSE		-0.13	0.78	FALSE		0.12	0.83	FALSE	706	135															No hits found	-	-	No hits found	-	-	-	-	NO PFAM
in vitro	216923	SP		x		0.529346	1.44327	0.0921349	up	1.3	2.6e-25	TRUE		0.7	0.048	TRUE		0.12	0.8	FALSE		0.26	0.61	FALSE	2337	517	peroxidase activity ; electron transport ; response to oxidative stress ; heme binding	Haem peroxidase, plant/fungal/bacterial ; Haem peroxidase, plant/fungal/bacterial ; Haem peroxidase													No hits found	-	-	No hits found	-	-	-	-	{'PF00141': 'Peroxidase '}
in vitro	294776	SSP		x		2.83621	7.1414	0.0862597	up	4.5	4.1e-63	TRUE		1.5	0.061	FALSE		0.12	0.92	FALSE		1	0.31	FALSE	805	180															No hits found	-	-	No hits found	-	-	-	-	NO PFAM
in vitro	559559	SSP		x		-0.333718	0.793489	0.705328	up	2.3	4.1e-06	TRUE		1	0.16	FALSE	Sclerotia_up	-1.6	0.016	TRUE		1.2	0.15	FALSE	345	115															No hits found	-	-	No hits found	-	-	-	-	NO PFAM
in vitro	561645	Cazyme		x		-0.439193	0.737547	0.385022	up	2.6	3.2e-07	TRUE		0.73	0.12	FALSE	Sclerotia_up	-1.5	0.0007	TRUE		0.29	0.67	FALSE	1650	550	hydrolase activity, hydrolyzing O-glycosyl compounds ; carbohydrate metabolic process ; alpha-galactosidase activity	Glycoside hydrolase, clan GH-D ; Glycoside hydrolase, family 27 ; Glycoside hydrolase, clan GH-D ; Glycoside hydrolase, catalytic core	KOG2366	Alpha-D-galactosidase (melibiase)	Carbohydrate transport and metabolism	METABOLISM	3.2.1.22	Alpha-galactosidase.	Melibiose + H(2)O = galactose + glucose.	Magnesium; NAD.	Diffuse angiokeratoma (Fabry disease); MIM:301500.	Galactose metabolism	Carbohydrate Metabolism	METABOLIC	GH27-CBM35	502803	-	sp|A2R2S6|AGALD_ASPNC	Probable alpha-galactosidase D OS=Aspergillus niger (strain CBS 513.88 / FGSC A1513) GN=aglD PE=3 SV=2	916	4e-113	47.9	{'PF02065': 'Melibiase '}
in vitro	573759	SP		x		2.13786	4.4011	0.112928	up	1.2	0.011	TRUE		0.79	0.033	TRUE	Sclerotia_up	-3.8	4.3e-31	TRUE	Pinusextramatricular_down	1.5	8.9e-05	TRUE	2205	735	catalase activity ; electron transport ; response to oxidative stress ; iron ion binding ; heme binding	Catalase ; Catalase ; Catalase, N-terminal ; Catalase-related ; Catalase ; Catalase ; Catalase, N-terminal	KOG0047	Catalase	Inorganic ion transport and metabolism	METABOLISM	1.11.1.6	Catalase.	2 H(2)O(2) = O(2) + 2 H(2)O.	Heme; Manganese.	Acatalasia; MIM:115500.	Tryptophan metabolism	Amino Acid Metabolism	METABOLIC	No hits found	-	-	sp|Q877A8|CATB_ASPOR	Catalase B OS=Aspergillus oryzae (strain ATCC 42149 / RIB 40) GN=catB PE=2 SV=1	2712	0	70.1	{'PF00199': 'Catalase ', 'PF06628': 'Catalase-related immune-responsive '}
in vitro	614031	Cazyme		x		6.75677	108.141	0.133773	up	1.4	0.0013	TRUE		0.69	0.24	FALSE	Sclerotia_up	-2.8	1.4e-07	TRUE		-0.23	0.79	FALSE	1269	320		Concanavalin A-like lectin/glucanase													GH16	502942	-	sp|A2QBQ3|EGLX_ASPNC	Probable endo-1,3(4)-beta-glucanase An02g00850 OS=Aspergillus niger (strain CBS 513.88 / FGSC A1513) GN=An02g00850 PE=3 SV=1	707	7e-85	47.1	{'PF00722': 'Glycosyl hydrolases family 16 '}
in vitro	616008	SP		x		-0.0897926	0.939658	0.126227	up	1.6	0.0001	TRUE		0.3	0.58	FALSE		0.2	0.73	FALSE	Pinusextramatricular_up	-1.7	0.00024	TRUE	1630	519	oxidoreductase activity ; FAD binding ; catalytic activity	FAD linked oxidase, N-terminal ; FAD-binding, type 2	KOG1231	Proteins containing the FAD binding domain	Energy production and conversion	METABOLISM									No hits found	-	-	No hits found	-	-	-	-	{'PF01565': 'FAD binding domain '}
in vitro	623358	SSP		x		0.613814	1.5303	0.118782	up	3.4	2.5e-58	TRUE		0.96	0.037	TRUE		0.43	0.42	FALSE		0.4	0.53	FALSE	935	235	catalytic activity ; metabolic process	Isochorismatase hydrolase ; Isochorismatase hydrolase													No hits found	-	-	No hits found	-	-	-	-	{'PF00857': 'Isochorismatase family '}
in vitro	626952	Cazyme		x		-1.2571	0.418385	0.850987	up	2.3	4.5e-08	TRUE		-0.35	0.51	FALSE	Sclerotia_up	-1.2	0.012	TRUE	Pinusextramatricular_down	1.8	0.00015	TRUE	1025	233	lysozyme activity ; peptidoglycan catabolic process ; cell wall catabolic process	Glycoside hydrolase, family 25 ; Glycoside hydrolase, family 25 ; Glycoside hydrolase, family 25 ; Glycoside hydrolase, catalytic core													GH25	503053	-	sp|P00721|LYS_CHASP	N,O-diacetylmuramidase OS=Chalaropsis sp. PE=1 SV=1	666	4e-86	63	{'PF01183': 'Glycosyl hydrolases family 25 '}
in vitro	653041	Cazyme		x		-0.716151	0.608719	0.619412	up	1.3	0.002	TRUE		-0.53	0.33	FALSE		0.31	0.61	FALSE		-0.68	0.27	FALSE	2514	626	hydrolase activity, hydrolyzing O-glycosyl compounds ; carbohydrate metabolic process ; beta-fructofuranosidase activity	Glycosyl hydrolases family 32, N-terminal ; Glycosyl hydrolase family 32, C-terminal ; Glycoside hydrolase, family 32 ; Concanavalin A-like lectin/glucanase	KOG0228	Beta-fructofuranosidase (invertase)	Carbohydrate transport and metabolism	METABOLISM	3.2.1.26	Beta-fructofuranosidase.	Hydrolysis of terminal non-reducing beta-D-fructofuranoside residues in beta-D-fructofuranosides.	\N	Disaccharide intolerance I; MIM:222900.	Galactose metabolism	Carbohydrate Metabolism	METABOLIC	GH32	503075	-	No hits found	-	-	-	-	{'PF00251': 'Glycosyl hydrolases family 32 N-terminal domain ', 'PF08244': 'Glycosyl hydrolases family 32 C terminal '}
in vitro	659101	SSP		x		0	#DIV/0!	0.717991	up	2.2	0.0021	TRUE		0.87	0.16	FALSE		0.3	0.69	FALSE		0.93	0.2	FALSE	377	63															No hits found	-	-	No hits found	-	-	-	-	NO PFAM
in vitro	660627	SSP		x		-0.771123	0.585961	0.415477	up	1.7	7e-13	TRUE		0.6	0.29	FALSE	Sclerotia_down	1.9	0.00026	TRUE	Pinusextramatricular_down	1.4	0.012	TRUE	811	101															No hits found	-	-	No hits found	-	-	-	-	NO PFAM
in vitro	661894	SSP		x		-0.436812	0.738765	0.501474	up	3.3	3.5e-07	TRUE		-0.91	0.041	TRUE	Sclerotia_down	1.1	0.0093	TRUE		0.97	0.047	TRUE	627	82															No hits found	-	-	No hits found	-	-	-	-	NO PFAM
in vitro	664799	SSP		x	down	0.718285	1.64523	0.00647676	up	1.9	2.7e-11	TRUE		0.53	0.091	FALSE		-0.66	0.04	TRUE		-0.26	0.55	FALSE	1230	265															No hits found	-	-	sp|B2ACC7|HETS_PODAN	Heterokaryon incompatibility protein S OS=Podospora anserina (strain S / ATCC MYA-4624 / DSM 980 / FGSC 10383) GN=het-S PE=1 SV=1	318	5e-33	33.5	NO PFAM
in vitro	668828	SSP		x		-0.0662831	0.955096	0.0915122	up	2	2.4e-13	TRUE		0.078	0.92	FALSE		-0.68	0.27	FALSE		0.5	0.51	FALSE	1254	244		Extracellular membrane protein, 8-cysteine region, CFEM ; Extracellular membrane protein, 8-cysteine region, fungi	KOG4297	C-type lectin	Signal transduction mechanisms	CELLULAR PROCESSES AND SIGNALING									No hits found	-	-	No hits found	-	-	-	-	{'PF05730': 'CFEM domain '}
in vitro	670298	SSP		x		-3.4492	0.0915564	0.223464	up	1.4	0.0065	TRUE		0.54	0.67	FALSE		1.7	0.15	FALSE		-0.052	0.99	FALSE	580	145															No hits found	-	-	No hits found	-	-	-	-	NO PFAM
in vitro	687299	SP		x		-0.0584402	0.960302	0.0890879	up	1.1	9.4e-10	TRUE		0.86	0.063	FALSE		-0.29	0.6	FALSE		-0.48	0.42	FALSE	1026	342		Beta-Ig-H3/fasciclin ; Beta-Ig-H3/fasciclin ; Beta-Ig-H3/fasciclin ; Beta-Ig-H3/fasciclin	KOG1437	Fasciclin and related adhesion glycoproteins	Cell wall/membrane/envelope biogenesis	CELLULAR PROCESSES AND SIGNALING									No hits found	-	-	No hits found	-	-	-	-	{'PF02469': 'Fasciclin domain '}
in vitro	692760	Cazyme		x	down	-1.13938	0.453956	2.23e-06	up	1.4	3.9e-09	TRUE		-0.15	0.57	FALSE		-0.18	0.51	FALSE		0.41	0.12	FALSE	2318	628		Lipopolysaccharide-modifying protein	KOG2458	Endoplasmic reticulum protein EP58, contains filamin rod domain and KDEL motif	General function prediction only	POORLY CHARACTERIZED									GT90	502953	-	No hits found	-	-	-	-	{'PF05686': 'Glycosyl transferase family 90 '}
in vitro	697179	SSP		x	down	-0.385886	0.765309	0.0022707	up	1.2	0.017	TRUE		0.42	0.13	FALSE		0.61	0.03	TRUE		0.13	0.76	FALSE	630	162			KOG2195	Transferrin receptor and related proteins containing the protease-associated (PA) domain	Posttranslational modification, protein turnover, chaperones	CELLULAR PROCESSES AND SIGNALING	3.4.11.10	Bacterial leucyl aminopeptidase.	Release of an N-terminal amino acid, preferentially leucine, but not glutamic or aspartic acids.	Zinc.	\N	\N	\N	\N	No hits found	-	-	sp|E4ZHQ5|LAP1_LEPMJ	Leucine aminopeptidase 1 OS=Leptosphaeria maculans (strain JN3 / isolate v23.1.3 / race Av1-4-5-6-7-8) GN=LAP1 PE=3 SV=1	488	3e-58	90.7	NO PFAM
in vitro	698416	SSP		x		1.92932	3.80875	0.0647272	up	2.2	1.3e-06	TRUE		-0.13	0.92	FALSE		-1.1	0.28	FALSE	Pinusextramatricular_down	2.1	0.028	TRUE	933	124															No hits found	-	-	No hits found	-	-	-	-	NO PFAM
in vitro	700751	SP		x		1.08132	2.11597	0.238831	up	1.2	0.0061	TRUE		0.33	0.33	FALSE		-0.92	0.003	TRUE		0.011	0.99	FALSE	4795	1589	metabolic process ; oxidoreductase activity	Carbohydrate-binding WSC ; Carbohydrate-binding WSC, subgroup ; Carbohydrate-binding WSC ; Aldehyde dehydrogenase, conserved site ; Quinonprotein alcohol dehydrogenase-like	KOG4157	beta-1,6-N-acetylglucosaminyltransferase, contains WSC domain	Carbohydrate transport and metabolism	METABOLISM									No hits found	-	-	No hits found	-	-	-	-	{'PF01822': 'WSC domain '}
in vitro/greenhouse	28058	SSP		x	up	2.02757	4.07718	0.0026457	up	2.5	5.7e-11	TRUE		-0.92	0.0023	TRUE		0.031	0.95	FALSE		0.98	0.003	TRUE	1207	209															No hits found	-	-	No hits found	-	-	-	-	NO PFAM
in vitro/greenhouse	85536	SP		x	down	0.871831	1.82998	0.00547045	up	1.6	4.6e-17	TRUE		0.65	0.2	FALSE		0.43	0.46	FALSE	Pinusextramatricular_down	1.4	0.01	TRUE	1964	557	carboxylesterase activity	Carboxylesterase, type B	KOG4389	Acetylcholinesterase/Butyrylcholinesterase	Signal transduction mechanisms	CELLULAR PROCESSES AND SIGNALING	3.1.1.1	Carboxylesterase.	A carboxylic ester + H(2)O = an alcohol + a carboxylic anion.	\N	\N	\N	\N	\N	No hits found	-	-	No hits found	-	-	-	-	{'PF00135': 'Carboxylesterase family '}
in vitro/greenhouse	558758	SP		x	up	1.10812	2.15564	0.00139754	up	1.4	5.1e-14	TRUE		0.34	0.45	FALSE	Sclerotia_up	-1.5	9.6e-05	TRUE	Pinusextramatricular_down	1.1	0.015	TRUE	1494	498	cell wall catabolic process	Peptidoglycan-binding LysM ; Peptidoglycan-binding LysM													No hits found	-	-	No hits found	-	-	-	-	{'PF01476': 'LysM domain '}
in vitro/greenhouse	671307	SP		x	down	-2.38001	0.192108	6.03e-08	up	1.1	2e-05	TRUE		0.88	0.06	FALSE		-0.22	0.72	FALSE		0.56	0.35	FALSE	1487	411															No hits found	-	-	No hits found	-	-	-	-	NO PFAM
greenhouse	799	CAZyme	x		down	-2.84066	0.139597	1.76099e-21		0.066	0.84	FALSE		0.0045	1	FALSE	Sclerotia_down	1.4	0.0099	TRUE		0.6	0.39	FALSE	2534	668		IPR	KOG4157	beta-1,6-N-acetylglucosaminyltransferase, contains WSC domain	Carbohydrate transport and metabolism	METABOLISM									AA5	503063	-	No hits found	-	-	-	-	{'PF09118': 'Domain of unknown function (DUF1929) ', 'PF01822': 'WSC domain ', 'PF07250': 'Glyoxal oxidase N-terminus '}
greenhouse	1588	SP	x		down	-2.06443	0.23908	1.63415e-09		0.2	0.51	FALSE		-0.11	0.8	FALSE		-0.48	0.18	FALSE		-0.53	0.19	FALSE	1960	545		Carbohydrate-binding WSC ; Glyoxal oxidase, N-terminal ; Region of unknown function DUF1929 ; Carbohydrate-binding WSC, subgroup ; Carbohydrate-binding WSC ; Galactose oxidase/kelch, beta-propeller ; Immunoglobulin E-set													No hits found	-	-	No hits found	-	-	-	-	{'PF06985': 'Heterokaryon incompatibility protein (HET) '}
greenhouse	26301	SSP	x		down	-1.96809	0.255591	8.21822e-26		-0.19	0.45	FALSE		0.05	0.92	FALSE	Sclerotia_up	-1.3	0.00015	TRUE		-0.059	0.93	FALSE	1208	249		Heterokaryon incompatibility	KOG3589	G protein signaling regulators	Signal transduction mechanisms	CELLULAR PROCESSES AND SIGNALING									No hits found	-	-	sp|O42970|YB95_SCHPO	Uncharacterized serine-rich protein C1E8.05 OS=Schizosaccharomyces pombe (strain 972 / ATCC 24843) GN=SPBC1E8.05 PE=2 SV=1	117	7e-06	32.2	{'PF10342': 'Ser-Thr-rich glycosyl-phosphatidyl-inositol-anchored membrane family '}
greenhouse	57223	SSP	x		up	1.25888	2.39309	2.29238e-06		-0.43	0.063	FALSE		-0.018	0.97	FALSE		0.12	0.74	FALSE		-0.67	0.034	TRUE	759	134															No hits found	-	-	No hits found	-	-	-	-	NO PFAM
greenhouse	104822	SSP	x		up	2.18291	4.54069	0.000327071		-0.12	0.71	FALSE		-0.28	0.53	FALSE		0.17	0.73	FALSE		-0.38	0.47	FALSE	825	204															No hits found	-	-	No hits found	-	-	-	-	NO PFAM
greenhouse	121979	SSP	x		down	-1.31544	0.401802	2.32428e-05		1.3	NA	NA		0.54	0.18	FALSE	Sclerotia_up	-1.2	0.001	TRUE		0.23	0.69	FALSE	724	159															No hits found	-	-	No hits found	-	-	-	-	NO PFAM
greenhouse	142592	SSP	x		down	-1.76457	0.294313	8.43424e-15		-0.26	0.33	FALSE		-0.089	0.89	FALSE		0.43	0.43	FALSE		0.83	0.13	FALSE	787	199		Quinonprotein alcohol dehydrogenase-like													No hits found	-	-	No hits found	-	-	-	-	{'PF04681': 'Blastomyces yeast-phase-specific protein '}
greenhouse	170398	SP	x		down	-3.09949	0.11667	1.92653e-21		-0.67	0.00018	TRUE		0.42	0.14	FALSE		-0.25	0.42	FALSE		-0.37	0.27	FALSE	1409	397	glucan 1,4-alpha-glucosidase activity	Thaumatin, pathogenesis-related	KOG4701	Chitinase	Cell wall/membrane/envelope biogenesis	CELLULAR PROCESSES AND SIGNALING	3.2.1.3	Glucan 1,4-alpha-glucosidase.	Hydrolysis of terminal 1,4-linked alpha-D-glucose residues successively from non-reducing ends of the chains with release of beta-D-glucose.	\N	\N	Starch and sucrose metabolism	Metabolism of Complex Carbohydrates	METABOLIC	No hits found	-	-	No hits found	-	-	-	-	NO PFAM
greenhouse	236201	SSP	x		down	-1.28893	0.409256	5.98417e-08		-0.54	0.0062	TRUE		-0.4	0.043	TRUE		0.81	2e-05	TRUE		0.31	0.19	FALSE	1164	261			KOG4157	beta-1,6-N-acetylglucosaminyltransferase, contains WSC domain	Carbohydrate transport and metabolism	METABOLISM									No hits found	-	-	No hits found	-	-	-	-	NO PFAM
greenhouse	242184	SP	x		down	-4.96682	0.031977	5.26424e-26		0.74	0.055	FALSE		-0.36	0.58	FALSE	Sclerotia_down	1.4	0.017	TRUE	Pinusextramatricular_down	1.5	0.018	TRUE	1550	389	peroxidase activity ; electron transport ; response to oxidative stress ; heme binding														No hits found	-	-	No hits found	-	-	-	-	{'PF00141': 'Peroxidase '}
greenhouse	242318	SP	x		down	-4.65543	0.0396804	1.9291e-18		-0.62	0.03	TRUE		-0.62	0.095	FALSE		0.62	0.11	FALSE		0.52	0.24	FALSE	1723	417	copper ion binding ; oxidoreductase activity ; ferroxidase activity ; multicopper ferroxidase iron transport mediator activity	Haem peroxidase, plant/fungal/bacterial ; Haem peroxidase, plant/fungal/bacterial ; Haem peroxidase, plant/fungal/bacterial ; Haem peroxidase	KOG1263	Multicopper oxidases	Secondary metabolites biosynthesis, transport and catabolism	METABOLISM	1.16.3.1	Ferroxidase.	4 Fe(2+) + 4 H(+) + O(2) = 4 Fe(3+) + 2 H(2)O.	Copper.	\N	Porphyrin and chlorophyll metabolism	Metabolism of Cofactors and Vitamins	METABOLIC	No hits found	-	-	sp|Q3V1H3|HPHL1_MOUSE	Hephaestin-like protein 1 OS=Mus musculus GN=Hephl1 PE=2 SV=2	462	2e-48	31.5	{'PF07732': 'Multicopper oxidase ', 'PF07731': 'Multicopper oxidase '}
greenhouse	273650	SP	x		down	-1.25407	0.419264	3.27933e-09		0.18	0.5	FALSE		0.22	0.56	FALSE		0.086	0.84	FALSE		0.033	0.96	FALSE	3530	1041	exo-alpha-sialidase activity	Multicopper oxidase, type 2 ; Multicopper oxidase, copper-binding site ; Cupredoxin	KOG1396	Uncharacterized conserved protein	Function unknown	POORLY CHARACTERIZED	3.2.1.18	Exo-alpha-sialidase.	Hydrolysis of alpha-(2->3)-, alpha-(2->6)-, alpha-(2->8)-glycosidic linkages of terminal sialic residues in oligosaccharides, glycoproteins, glycolipids, colominic acid and synthetic substrates.	\N	Sialidosis; MIM:256550.	N-Glycan degradation	Metabolism of Complex Carbohydrates	METABOLIC	No hits found	-	-	No hits found	-	-	-	-	{'PF07738': 'Sad1 / UNC-like C-terminal '}
greenhouse	316654	SSP	x		down	-2.50677	0.175949	0.000164772		0.25	0.72	FALSE		0.19	0.71	FALSE		0.2	0.69	FALSE		0.91	0.049	TRUE	519	103		Sad1/UNC-like, C-terminal ; Galactose-binding like													No hits found	-	-	No hits found	-	-	-	-	NO PFAM
greenhouse	331593	SSP	x		up	1.41484	2.6663	0.000220864		-0.7	0.59	FALSE		-0.02	0.97	FALSE		-0.27	0.54	FALSE		-0.37	0.46	FALSE	450	81															No hits found	-	-	No hits found	-	-	-	-	NO PFAM
greenhouse	355598	SP	x		down	-1.75318	0.296648	1.46565e-05		-0.49	0.27	FALSE		0.6	0.067	FALSE		0.099	0.82	FALSE		0.58	0.13	FALSE	2009	610			KOG4157	beta-1,6-N-acetylglucosaminyltransferase, contains WSC domain	Carbohydrate transport and metabolism	METABOLISM									No hits found	-	-	No hits found	-	-	-	-	NO PFAM
greenhouse	355777	SSP	x		down	-2.12171	0.229775	0.00450407		0.1	0.81	FALSE		-0.94	0.034	TRUE		-0.65	0.17	FALSE		0.055	0.95	FALSE	872	166															No hits found	-	-	No hits found	-	-	-	-	NO PFAM
greenhouse	366770	SP	x		up	1.54114	2.91024	0.00109085		-0.55	0.0055	TRUE		0.012	0.99	FALSE		-0.68	0.05	FALSE		-0.22	0.66	FALSE	1639	346															No hits found	-	-	No hits found	-	-	-	-	NO PFAM
greenhouse	459921	SSP	x		down	-1.74762	0.297793	4.28403e-16		-0.26	0.39	FALSE		-0.36	0.35	FALSE		-0.15	0.75	FALSE		0.62	0.14	FALSE	894	298			KOG4701	Chitinase	Cell wall/membrane/envelope biogenesis	CELLULAR PROCESSES AND SIGNALING									No hits found	-	-	No hits found	-	-	-	-	NO PFAM
greenhouse	479736	SP	x		down	-1.23424	0.425065	3.11752e-07		0.12	0.79	FALSE		-0.96	0.014	TRUE		0.87	0.033	TRUE		0.53	0.28	FALSE	1476	492			KOG3662	Cell division control protein/predicted DNA repair exonuclease	Replication, recombination and repair	INFORMATION STORAGE AND PROCESSING									No hits found	-	-	No hits found	-	-	-	-	{'PF00149': 'Calcineurin-like phosphoesterase '}
greenhouse	532143	SSP	x		up	3.05819	8.32924	0.0286945		-0.85	0.025	TRUE		-0.13	0.85	FALSE		-1	0.044	TRUE		-0.11	0.9	FALSE	867	289	carbonate dehydratase activity ; one-carbon compound metabolic process ; zinc ion binding		KOG0382	Carbonic anhydrase	General function prediction only	POORLY CHARACTERIZED	4.2.1.1	Carbonate dehydratase.	H(2)CO(3) = CO(2) + H(2)O.	Zinc.	Osteopetrosis-renal tubular acidosis syndrome; MIM:259730.	Nitrogen metabolism	Energy Metabolism	METABOLIC	No hits found	-	-	sp|Q6DAJ6|CAH_ERWCT	Carbonic anhydrase OS=Erwinia carotovora subsp. atroseptica (strain SCRI 1043 / ATCC BAA-672) GN=cah PE=3 SV=1	258	1e-24	31.1	{'PF00194': 'Eukaryotic-type carbonic anhydrase '}
greenhouse	536966	SP	x		down	-2.26705	0.207754	7.0577e-05		-0.62	0.0044	TRUE		-0.71	0.11	FALSE		-0.53	0.27	FALSE		-0.1	0.89	FALSE	1011	337		Carbonic anhydrase, eukaryotic ; Carbonic anhydrase, eukaryotic ; Carbonic anhydrase, eukaryotic ; Carbonic anhydrase, eukaryotic ; Carbonic anhydrase, eukaryotic													No hits found	-	-	No hits found	-	-	-	-	NO PFAM
greenhouse	538656	Proteases	x		down	-2.19768	0.217989	1.75114e-26		0.28	0.27	FALSE		0.93	1.4e-06	TRUE		-0.77	0.00013	TRUE		-0.24	0.36	FALSE	1509	503	proteolysis ; peptidase activity ; alanine aminopeptidase activity		KOG2195	Transferrin receptor and related proteins containing the protease-associated (PA) domain	Posttranslational modification, protein turnover, chaperones	CELLULAR PROCESSES AND SIGNALING	3.4.11.-	Aminopeptidases.	\N	\N	\N	\N	\N	\N	M28A	lcl|MER100721	aminopeptidase Y (Sclerotinia sclerotiorum) [M28.001]#M28A#{peptidase unit: 193-482} from GB:XP_001591275	sp|P37302|APE3_YEAST	Aminopeptidase Y OS=Saccharomyces cerevisiae (strain ATCC 204508 / S288c) GN=APE3 PE=1 SV=1	1124	2e-146	50.9	{'PF02225': 'PA domain ', 'PF04389': 'Peptidase family M28 '}
greenhouse	541959	SSP	x		down	-1.48763	0.356598	2.65434e-20		-0.8	2.4e-05	TRUE		-0.018	0.96	FALSE		-0.075	0.82	FALSE		-0.31	0.32	FALSE	639	213		Protease-associated PA ; Peptidase M28													No hits found	-	-	No hits found	-	-	-	-	NO PFAM
greenhouse	545958	Cazyme	x		down	-1.16753	0.445183	0.000108038		0.63	0.0011	TRUE		0.55	0.076	FALSE		-0.14	0.73	FALSE		0.43	0.25	FALSE	1035	345	carbohydrate biosynthetic process ; transferase activity, transferring hexosyl groups		KOG1950	Glycosyl transferase, family 8 - glycogenin	Carbohydrate transport and metabolism	METABOLISM									GT8	502934	-	sp|O43062|YGT9_SCHPO	Uncharacterized protein C4C3.09 OS=Schizosaccharomyces pombe (strain 972 / ATCC 24843) GN=SPBC4C3.09 PE=4 SV=1	285	3e-27	32.3	{'PF01501': 'Glycosyl transferase family 8 '}
greenhouse	546543	SP	x		down	-2.58212	0.166995	1.96091e-19		0.054	0.84	FALSE		-0.89	0.013	TRUE		0.72	0.057	FALSE		0.97	0.015	TRUE	1443	481	catalytic activity	Glycosyl transferase, family 8													No hits found	-	-	No hits found	-	-	-	-	NO PFAM
greenhouse	550712	SP	x		down	-1.16434	0.44617	0.00672462		-0.21	0.44	FALSE		0.46	0.22	FALSE		-0.3	0.47	FALSE		0.024	0.98	FALSE	1662	554	monooxygenase activity ; iron ion binding ; electron transport ; heme binding ; fluorene oxygenase activity ; mono-butyltin dioxygenase activity ; limonene 8-monooxygenase activity ; tri-n-butyltin dioxygenase activity ; di-n-butyltin dioxygenase activity ; methylsilanetriol hydroxylase activity ; methyl tertiary butyl ether 3-monooxygenase activity ; 4-nitrocatechol 4-monooxygenase activity ; 4-…	Soluble quinoprotein glucose dehydrogenase	KOG0157	Cytochrome P450 CYP4/CYP19/CYP26 subfamilies	Lipid transport and metabolism	METABOLISM	1.14.-.-	Acting on paired donors, with incorporation or reduction of	\N	\N	\N	gamma-Hexachlorocyclohexane degradation	Biodegradation of Xenobiotics	METABOLIC	No hits found	-	-	sp|Q00714|STCS_EMENI	Probable sterigmatocystin biosynthesis P450 monooxygenase stcS OS=Emericella nidulans (strain FGSC A4 / ATCC 38163 / CBS 112.46 / NRRL 194 / M139) GN=stcS PE=1 SV=2	453	6e-48	33.9	{'PF00067': 'Cytochrome P450 '}
greenhouse	552384	SP	x		down	-1.8987	0.268184	3.35988e-11		-0.23	0.35	FALSE		-0.26	0.075	FALSE		-0.19	0.23	FALSE		0.27	0.11	FALSE	2553	851	proteolysis ; serine-type peptidase activity	Cytochrome P450 ; Cytochrome P450, E-class, group I ; Cytochrome P450 ; Cytochrome P450													No hits found	-	-	No hits found	-	-	-	-	{'PF03572': 'Peptidase family S41 '}
greenhouse	556506	SP	x		down	-1.58919	0.332358	1.13704e-05		-0.21	0.23	FALSE		0.03	0.93	FALSE		-0.13	0.62	FALSE		-0.1	0.76	FALSE	927	309		Peptidase S41	KOG4391	Predicted alpha/beta hydrolase BEM46	General function prediction only	POORLY CHARACTERIZED									No hits found	-	-	sp|P54069|BEM46_SCHPO	Protein bem46 OS=Schizosaccharomyces pombe (strain 972 / ATCC 24843) GN=bem46 PE=2 SV=3	618	2e-76	42.5	{'PF03959': 'Serine hydrolase (FSH1) ', 'PF12697': 'Alpha/beta hydrolase family ', 'PF12695': 'Alpha/beta hydrolase family '}
greenhouse	559125	SP	x		down	-1.09071	0.469531	0.0113487		0.26	0.35	FALSE		0.083	0.84	FALSE	Sclerotia_up	-1.9	5.1e-11	TRUE		0.036	0.96	FALSE	1419	473	oxidoreductase activity		KOG1335	Dihydrolipoamide dehydrogenase	Energy production and conversion	METABOLISM									No hits found	-	-	No hits found	-	-	-	-	{'PF00890': 'FAD binding domain ', 'PF12831': 'FAD dependent oxidoreductase ', 'PF13450': 'NAD(P)-binding Rossmann-like domain '}
greenhouse	563178	SSP	x		down	-2.15145	0.225086	1.64945e-23		-0.85	6.2e-08	TRUE		0.77	0.019	TRUE		0.38	0.31	FALSE		-0.3	0.5	FALSE	729	243		FAD dependent oxidoreductase													No hits found	-	-	No hits found	-	-	-	-	NO PFAM
greenhouse	566258	SP	x		down	-1.86489	0.274545	4.91025e-20		-0.28	0.44	FALSE		0.79	0.0087	TRUE		-0.22	0.55	FALSE		-0.096	0.85	FALSE	1173	391		Cupredoxin													No hits found	-	-	No hits found	-	-	-	-	{'PF07938': 'Fungal fucose-specific lectin '}
greenhouse	567647	SP	x		down	-2.69141	0.154812	1.59706e-19		-0.78	0.0026	TRUE		-0.66	0.2	FALSE		0.78	0.13	FALSE	Pinusextramatricular_down	1.5	0.0041	TRUE	1302	434	oxidoreductase activity ; D-amino-acid dehydrogenase activity		KOG2852	Possible oxidoreductase	General function prediction only	POORLY CHARACTERIZED	1.4.99.1	D-amino-acid dehydrogenase.	A D-amino acid + H(2)O + acceptor = a 2-oxo acid + NH(3) + reduced acceptor.	FAD.	\N	Phenylalanine metabolism	Amino Acid Metabolism	METABOLIC	No hits found	-	-	No hits found	-	-	-	-	{'PF01266': 'FAD dependent oxidoreductase '}
greenhouse	569793	CAZyme	x		up	1.6722	3.187	7.82448e-05		0.67	0.11	FALSE		0.5	0.23	FALSE		-0.14	0.79	FALSE		0.68	0.14	FALSE	3075	1025	catalytic activity ; carbohydrate metabolic process ; carbohydrate binding ; alpha,alpha-trehalase activity	FAD dependent oxidoreductase	KOG4125	Acid trehalase	Carbohydrate transport and metabolism	METABOLISM	3.2.1.28	Alpha,alpha-trehalase.	Alpha,alpha-trehalose + H(2)O = 2 D-glucose.	\N	\N	Starch and sucrose metabolism	Metabolism of Complex Carbohydrates	METABOLIC	GH65-CBM32	503103	-	sp|P78617|TREA_EMENI	Acid trehalase OS=Emericella nidulans (strain FGSC A4 / ATCC 38163 / CBS 112.46 / NRRL 194 / M139) GN=treA PE=3 SV=1	2350	0	49	{'PF03636': 'Glycosyl hydrolase family 65, N-terminal domain ', 'PF03632': 'Glycosyl hydrolase family 65 central catalytic domain '}
greenhouse	570620	SSP	x		up	1.89138	3.70991	0.000179836		-0.36	0.034	TRUE		-0.9	0.00015	TRUE		0.34	0.2	FALSE		0.2	0.56	FALSE	837	279		Glycoside hydrolase family 65, central catalytic ; Glycoside hydrolase family 65, N-terminal ; Six-hairpin glycosidase-like ; Galactose-binding like ; Glycoside hydrolase-type carbohydrate-binding	KOG4157	beta-1,6-N-acetylglucosaminyltransferase, contains WSC domain	Carbohydrate transport and metabolism	METABOLISM									No hits found	-	-	No hits found	-	-	-	-	{'PF14295': 'PAN domain ', 'PF08277': 'PAN-like domain ', 'PF00024': 'PAN domain '}
greenhouse	575194	CAZyme	x		down	-1.59308	0.331462	0.000134284		-0.14	0.6	FALSE		0.18	0.72	FALSE		0.26	0.6	FALSE		0.33	0.57	FALSE	2346	782	hydrolase activity, hydrolyzing O-glycosyl compounds ; carbohydrate metabolic process ; beta-glucosidase activity	N/apple PAN					3.2.1.21	Beta-glucosidase.	Hydrolysis of terminal, non-reducing beta-D-glucose residues with release of beta-D-glucose.	\N	\N	Starch and sucrose metabolism	Metabolism of Complex Carbohydrates	METABOLIC	GH3	503116	-	sp|Q56078|BGLX_SALTY	Periplasmic beta-glucosidase OS=Salmonella typhimurium (strain LT2 / SGSC1412 / ATCC 700720) GN=bglX PE=3 SV=2	955	6e-115	33.9	{'PF14310': 'Fibronectin type III-like domain ', 'PF00933': 'Glycosyl hydrolase family 3 N terminal domain ', 'PF01915': 'Glycosyl hydrolase family 3 C-terminal domain '}
greenhouse	583997	Proteases	x		down	-1.34769	0.392921	3.5359e-113		-0.2	0.36	FALSE		0.3	0.32	FALSE		0.2	0.56	FALSE		0.32	0.37	FALSE	1635	545	subtilase activity ; proteolysis ; identical protein binding ; negative regulation of catalytic activity ; cerevisin activity	Glycoside hydrolase, family 3, N-terminal ; Glycoside hydrolase, family 3, N-terminal ; Glycoside hydrolase, family 3, C-terminal ; Glycoside hydrolase, catalytic core ; Glycoside hydrolase, family 3, C-terminal	KOG1153	Subtilisin-related protease/Vacuolar protease B	Posttranslational modification, protein turnover, chaperones	CELLULAR PROCESSES AND SIGNALING	3.4.21.48	Cerevisin.	Hydrolysis of proteins with broad specificity, and of BZ-Arg-OET > Ac-Tyr-OET. Does not hydrolyse peptide amides.	\N	\N	\N	\N	\N	S08A	lcl|MER122503	subfamily S8A unassigned peptidases (Botryotinia fuckeliana) [S08.UPA]#S08A#{peptidase unit: 141-520} from GB:EDN26569	sp|P87184|ALP2_ASPFU	Alkaline protease 2 OS=Neosartorya fumigata (strain ATCC MYA-4609 / Af293 / CBS 101355 / FGSC A1100) GN=alp2 PE=1 SV=1	1825	0	72.8	{'PF05922': 'Peptidase inhibitor I9 ', 'PF00082': 'Subtilase family '}
greenhouse	589013	CAZyme	x		up	1.88357	3.68986	1.54703e-05		0.92	4.6e-07	TRUE		1	0.00044	TRUE		0.85	0.0041	TRUE		0.81	0.012	TRUE	1371	457		Peptidase S8 and S53, subtilisin, kexin, sedolisin ; Peptidase S8 and S53, subtilisin, kexin, sedolisin ; Proteinase inhibitor I9, subtilisin propeptide ; Peptidase S8 and S53, subtilisin, kexin, sedolisin ; Peptidase S8 and S53, subtilisin, kexin, sedolisin ; Peptidase S8 and S53, subtilisin, kexin, sedolisin ; Proteinase inhibitor, propeptide													GH5_7	502930	-	No hits found	-	-	-	-	NO PFAM
greenhouse	600371	SP	x		down	-1.60938	0.32774	5.67787e-05		-0.64	0.0022	TRUE		-0.31	0.4	FALSE		0.34	0.37	FALSE		0.72	0.051	FALSE	2050	552	oxidoreductase activity ; FAD binding ; catalytic activity	Glycoside hydrolase, catalytic core	KOG1231	Proteins containing the FAD binding domain	Energy production and conversion	METABOLISM									No hits found	-	-	No hits found	-	-	-	-	{'PF01565': 'FAD binding domain ', 'PF08031': 'Berberine and berberine like '}
greenhouse	601492	SP	x		down	-2.02888	0.245045	8.11543e-13		0.55	0.03	TRUE		1	1e-09	TRUE		0.24	0.23	FALSE		0.12	0.65	FALSE	1994	583	carbon-nitrogen ligase activity, with glutamine as amido-N-donor ; cobyrinate a,c-diamide synthase activity ; glutaminyl-tRNA synthase (glutamine-hydrolyzing) activity	FAD linked oxidase, N-terminal ; FAD-binding, type 2	KOG1211	Amidases	Translation, ribosomal structure and biogenesis	INFORMATION STORAGE AND PROCESSING	6.3.5.-	Carbon--nitrogen ligases with glutamine as amido-N-donor.	\N	\N	\N	Glutamate metabolism	Amino Acid Metabolism	METABOLIC	No hits found	-	-	sp|Q9URY4|YI01_SCHPO	Putative amidase C869.01 OS=Schizosaccharomyces pombe (strain 972 / ATCC 24843) GN=SPAC869.01 PE=3 SV=1	1611	0	56.9	{'PF01425': 'Amidase '}
greenhouse	609003	CAZyme	x		down	-2.96804	0.1278	7.63739e-28		-0.41	0.26	FALSE		0.74	0.06	FALSE		-0.17	0.74	FALSE		0.65	0.16	FALSE	2377	581	chitin binding ; oxidoreductase activity ; FAD binding ; catalytic activity	Amidase signature enzyme ; Amidase signature enzyme	KOG4742	Predicted chitinase	General function prediction only	POORLY CHARACTERIZED									CBM18-AA7	502885	-	No hits found	-	-	-	-	{'PF01565': 'FAD binding domain ', 'PF08031': 'Berberine and berberine like ', 'PF00187': 'Chitin recognition protein '}
greenhouse	610779	SP	x		down	-3.35564	0.0976905	0.000293229		-0.3	0.89	FALSE		-0.21	0.63	FALSE		-0.18	0.69	FALSE		-0.073	0.91	FALSE	2234	592	oxidoreductase activity ; FAD binding ; catalytic activity	Chitin-binding, type 1 ; Chitin-binding, type 1 ; FAD linked oxidase, N-terminal ; Berberine/berberine-like ; Chitin-binding, type 1 ; Chitin-binding, type 1 ; FAD-binding, type 2 ; Chitin-binding, type 1													No hits found	-	-	No hits found	-	-	-	-	{'PF01565': 'FAD binding domain ', 'PF08031': 'Berberine and berberine like '}
greenhouse	611499	Lipase	x		down	-2.14908	0.225457	0.000121736		0.5	0.085	FALSE		-0.67	0.18	FALSE	Sclerotia_down	1.4	0.0028	TRUE	Pinusextramatricular_down	1.6	0.0016	TRUE	1605	535	metabolic process ; hydrolase activity ; carboxylesterase activity	FAD linked oxidase, N-terminal ; Berberine/berberine-like ; FAD-binding, type 2	KOG1516	Carboxylesterase and related proteins	General function prediction only	POORLY CHARACTERIZED	3.1.1.1	Carboxylesterase.	A carboxylic ester + H(2)O = an alcohol + a carboxylic anion.	\N	\N	\N	\N	\N	GGGX	83772110|GGGX|abH03	Candida rugosa lipase like	sp|P79066|LIP1_GEOFE	Lipase 1 OS=Geotrichum fermentans GN=LIP1 PE=1 SV=1	479	3e-51	30.7	{'PF07859': 'alpha/beta hydrolase fold ', 'PF00135': 'Carboxylesterase family '}
greenhouse	614943	Proteases	x		down	-1.16058	0.447333	4.29438e-44		0.11	0.38	FALSE		-0.3	0.48	FALSE		0.89	0.018	TRUE		0.71	0.095	FALSE	1916	541	serine carboxypeptidase activity ; proteolysis ; carboxypeptidase C activity ; vacuolar carboxypeptidase Y	Carboxylesterase, type B ; Lipase, GDXG, active site	KOG1282	Serine carboxypeptidases (lysosomal cathepsin A)	Posttranslational modification, protein turnover, chaperones	CELLULAR PROCESSES AND SIGNALING	3.4.16.5	Carboxypeptidase C.	Release of a C-terminal amino acid with a broad specificity.	\N	\N	\N	\N	\N	S10	lcl|MER140148	carboxypeptidase Y (Sclerotinia sclerotiorum) [S10.001]#S10#{peptidase unit: 132-541} from GB:XP_001586513	sp|E5A7I6|CBPYA_LEPMJ	Carboxypeptidase Y homolog A OS=Leptosphaeria maculans (strain JN3 / isolate v23.1.3 / race Av1-4-5-6-7-8) GN=CPYA PE=3 SV=1	2342	0	77.7	{'PF00450': 'Serine carboxypeptidase ', 'PF05388': 'Carboxypeptidase Y pro-peptide '}
greenhouse	615376	SP	x		down	-2.08799	0.235208	2.17091e-09		-0.29	0.19	FALSE		-0.48	0.044	TRUE		0.31	0.24	FALSE		0.6	0.02	TRUE	2509	558	phosphopantetheine binding	Peptidase S10, serine carboxypeptidase ; Peptidase S10, serine carboxypeptidase ; Peptidase S10, serine carboxypeptidase ; Peptidase S10, serine carboxypeptidase	KOG4701	Chitinase	Cell wall/membrane/envelope biogenesis	CELLULAR PROCESSES AND SIGNALING									No hits found	-	-	No hits found	-	-	-	-	{'PF09362': 'Domain of unknown function (DUF1996) '}
greenhouse	616419	SSP	x		up	1.05467	2.07725	0.0359872		0.74	0.14	FALSE		-0.83	0.0041	TRUE		0.46	0.15	FALSE		0.26	0.52	FALSE	645	100		Phosphopantetheine attachment site													No hits found	-	-	sp|Q8WZY3|YBG3_NEUCR	Uncharacterized protein B24G3.190 OS=Neurospora crassa (strain ATCC 24698 / 74-OR23-1A / CBS 708.71 / DSM 1257 / FGSC 987) GN=B24G3.190 PE=3 SV=1	190	3e-18	49.4	NO PFAM
greenhouse	619429	SSP	x		down	-2.95245	0.129188	6.07063e-57		-0.8	4.5e-05	TRUE		0.75	0.017	TRUE		0.14	0.74	FALSE		-0.28	0.53	FALSE	1342	207		Proteinase inhibitor, propeptide													No hits found	-	-	No hits found	-	-	-	-	NO PFAM
greenhouse	620179	SP	x		down	-1.18873	0.438688	1.22275e-05		0.32	0.15	FALSE		-0.035	0.93	FALSE		0.42	0.19	FALSE		-0.16	0.72	FALSE	1645	392	oxidoreductase activity ; D-aspartate oxidase activity ; aspartate oxidase activity	Cupredoxin	KOG3923	D-aspartate oxidase	Amino acid transport and metabolism	METABOLISM	1.4.3.1	D-aspartate oxidase.	D-aspartate + H(2)O + O(2) = oxaloacetate + NH(3) + H(2)O(2).	FAD.	\N	Alanine and aspartate metabolism	Amino Acid Metabolism	METABOLIC	No hits found	-	-	sp|Q99042|OXDA_TRIVR	D-amino-acid oxidase OS=Trigonopsis variabilis GN=DAO1 PE=3 SV=1	417	3e-45	33.9	{'PF01266': 'FAD dependent oxidoreductase '}
greenhouse	623207	CAZyme	x		down	-1.40324	0.378079	0.000692156		-0.82	2.1e-09	TRUE		0.12	0.8	FALSE		-0.99	0.011	TRUE		0.25	0.66	FALSE	3114	794		Lipase, GDSL ; Esterase, SGNH hydrolase-type													GH55	502858	-	sp|P49426|EXG1_COCCA	Glucan 1,3-beta-glucosidase OS=Cochliobolus carbonum GN=EXG1 PE=1 SV=1	720	6e-81	30.5	{'PF12708': 'Pectate lyase superfamily protein '}
greenhouse	623285	CAZyme	x		down	-2.08446	0.235784	1.7076e-15		-0.11	0.28	FALSE		0.028	0.95	FALSE	Sclerotia_down	1.6	5.7e-07	TRUE		0.42	0.31	FALSE	2177	536		Pectin lyase fold/virulence factor	KOG1216	von Willebrand factor and related coagulation proteins	Extracellular structures	CELLULAR PROCESSES AND SIGNALING									GH72-CBM43	502998	-	sp|B0XVI5|GEL4_ASPFC	1,3-beta-glucanosyltransferase gel4 OS=Neosartorya fumigata (strain CEA10 / CBS 144.89 / FGSC A1163) GN=gel4 PE=1 SV=1	1539	0	57.6	{'PF07983': 'X8 domain ', 'PF03198': 'Glucanosyltransferase '}
greenhouse	628593	SP	x		down	-2.13424	0.227788	1.54582e-06		-0.67	0.00024	TRUE		-0.18	0.56	FALSE		-0.18	0.57	FALSE		-0.65	0.023	TRUE	2899	746	proteolysis ; serine-type peptidase activity	Glycolipid anchored surface protein GAS1 ; X8 ; X8 ; Glycoside hydrolase, catalytic core													No hits found	-	-	No hits found	-	-	-	-	{'PF03572': 'Peptidase family S41 '}
greenhouse	631663	SSP	x		down	-2.06719	0.238623	0.0128685		-0.081	0.76	FALSE		0.38	0.55	FALSE		-0.16	0.83	FALSE		-0.9	0.16	FALSE	1332	290		Peptidase S41													No hits found	-	-	No hits found	-	-	-	-	NO PFAM
greenhouse	632903	SP	x		down	-2.51552	0.174886	3.67348e-44		-1	2.4e-13	TRUE		0.38	0.32	FALSE		0.26	0.54	FALSE		-0.0048	1	FALSE	1945	377			KOG3544	Collagens (type IV and type XIII), and related proteins	Extracellular structures	CELLULAR PROCESSES AND SIGNALING									No hits found	-	-	No hits found	-	-	-	-	NO PFAM
greenhouse	636312	SSP	x		up	1.92449	3.79602	0.000275387		0.74	0.0029	TRUE		0.46	0.24	FALSE		-0.6	0.12	FALSE		0.0017	1	FALSE	912	249															No hits found	-	-	No hits found	-	-	-	-	NO PFAM
greenhouse	640145	CAZyme	x		down	-2.27608	0.206458	0.00519137		0.25	0.31	FALSE		0.91	0.0049	TRUE		0.013	0.98	FALSE		0.21	0.67	FALSE	2694	699	catalytic activity														GH78	502791	-	No hits found	-	-	-	-	{'PF05592': 'Bacterial alpha-L-rhamnosidase ', 'PF04685': 'Protein of unknown function, DUF608 '}
greenhouse	641099	SP	x		down	-1.16902	0.444723	1.50206e-05		-0.053	0.75	FALSE		-0.24	0.37	FALSE		0.86	0.00028	TRUE		-0.13	0.73	FALSE	1303	325		Bacterial alpha-L-rhamnosidase ; Six-hairpin glycosidase-like													No hits found	-	-	No hits found	-	-	-	-	NO PFAM
greenhouse	645066	CAZyme	x		down	-2.96521	0.128051	3.68582e-09		0.083	0.81	FALSE		0.28	0.53	FALSE		-0.58	0.17	FALSE		0.38	0.46	FALSE	2771	834	hormone activity ; extracellular region														GH92	502790	-	No hits found	-	-	-	-	{'PF07971': 'Glycosyl hydrolase family 92 '}
greenhouse	646521	SP	x		down	-1.73872	0.299635	2.59184e-05		-0.78	8.2e-05	TRUE		-0.42	0.35	FALSE	Sclerotia_down	2.6	1.9e-12	TRUE		-0.48	0.35	FALSE	2401	636	carbon-nitrogen ligase activity, with glutamine as amido-N-donor	Glycosyl hydrolase 92 ; Alpha-1,2-mannosidase, putative ; Glucagon/GIP/secretin/VIP	KOG1211	Amidases	Translation, ribosomal structure and biogenesis	INFORMATION STORAGE AND PROCESSING									No hits found	-	-	No hits found	-	-	-	-	{'PF01425': 'Amidase '}
greenhouse	649437	SP	x		down	-1.91781	0.264656	0.00479794		-0.44	0.28	FALSE		-0.79	0.11	FALSE	Sclerotia_down	2.5	2.2e-08	TRUE	Pinusextramatricular_down	2	7.6e-05	TRUE	1381	352		Amidase signature enzyme ; Amidase signature enzyme													No hits found	-	-	No hits found	-	-	-	-	{'PF14295': 'PAN domain ', 'PF00024': 'PAN domain '}
greenhouse	650523	SSP	x		down	-1.98549	0.252527	8.24391e-08		0.65	0.13	FALSE		-0.29	0.38	FALSE		-0.67	0.027	TRUE		-0.12	0.79	FALSE	907	164		N/apple PAN ; Apple-like													No hits found	-	-	No hits found	-	-	-	-	{'PF13577': 'SnoaL-like domain '}
greenhouse	651169	SP	x		down	-1.76419	0.294391	4.9432e-09		0.79	6.5e-07	TRUE		0.5	0.098	FALSE		0.66	0.032	TRUE		0.42	0.26	FALSE	1851	400	carbohydrate metabolic process ; isomerase activity ; catalytic activity ; carbohydrate binding ; aldose 1-epimerase activity		KOG1604	Predicted mutarotase	Carbohydrate transport and metabolism	METABOLISM	5.1.3.3	Aldose 1-epimerase.	Alpha-D-glucose = beta-D-glucose.	\N	\N	Glycolysis / Gluconeogenesis	Carbohydrate Metabolism	METABOLIC	No hits found	-	-	No hits found	-	-	-	-	{'PF01263': 'Aldose 1-epimerase '}
greenhouse	651868	SSP	x		down	-1.30564	0.40454	1.11211e-19		-0.29	0.19	FALSE		-0.099	0.81	FALSE		0.0073	0.99	FALSE		0.04	0.95	FALSE	911	170		Aldose 1-epimerase ; Glycoside hydrolase-type carbohydrate-binding	KOG4701	Chitinase	Cell wall/membrane/envelope biogenesis	CELLULAR PROCESSES AND SIGNALING									No hits found	-	-	No hits found	-	-	-	-	NO PFAM
greenhouse	651958	SP	x		up	1.23854	2.3596	2.24017e-07		0.69	0.038	TRUE		0.77	0.001	TRUE	Sclerotia_down	1.2	7.4e-08	TRUE		-0.49	0.083	FALSE	1186	316	protein modification process		KOG0001	Ubiquitin and ubiquitin-like proteins	General function prediction only	POORLY CHARACTERIZED									No hits found	-	-	No hits found	-	-	-	-	{'PF00240': 'Ubiquitin family ', 'PF11976': 'Ubiquitin-2 like Rad60 SUMO-like '}
greenhouse	652754	SP	x		down	-1.88651	0.270461	7.20136e-06		-0.84	0.013	TRUE		0.78	0.15	FALSE	Sclerotia_down	2.1	5.5e-05	TRUE		0.22	0.8	FALSE	2890	677	metabolic process ; oxidoreductase activity	Ubiquitin ; Ubiquitin ; Ubiquitin ; Ubiquitin													No hits found	-	-	sp|Q92396|TYRO_PODAS	Tyrosinase OS=Podospora anserina GN=TYR PE=2 SV=1	744	2e-87	35.7	{'PF00264': 'Common central domain of tyrosinase '}
greenhouse	653135	SP	x		down	-1.20262	0.434486	0.0283939		-0.99	0.00021	TRUE		0.35	0.3	FALSE		-0.23	0.54	FALSE		-0.15	0.76	FALSE	1691	392		Tyrosinase ; Tyrosinase ; Tyrosinase ; Aldehyde dehydrogenase, conserved site ; Di-copper centre-containing													No hits found	-	-	No hits found	-	-	-	-	NO PFAM
greenhouse	653298	SP	x		down	-2.98316	0.126468	9.05092e-18		-0.47	0.063	FALSE		0.8	0.067	FALSE		-0.11	0.85	FALSE		0.4	0.5	FALSE	2304	572															No hits found	-	-	No hits found	-	-	-	-	{'PF08386': 'TAP-like protein ', 'PF12697': 'Alpha/beta hydrolase family ', 'PF12695': 'Alpha/beta hydrolase family ', 'PF00561': 'alpha/beta hydrolase fold '}
greenhouse	653795	SP	x		down	-1.03942	0.486523	0.000595929		-0.4	0.02	TRUE		0.41	0.15	FALSE		-0.12	0.73	FALSE		-0.068	0.89	FALSE	1680	383		Alpha/beta hydrolase fold-1 ; Peptidase S33, tripeptidyl-peptidase C-terminal													No hits found	-	-	No hits found	-	-	-	-	{'PF12697': 'Alpha/beta hydrolase family ', 'PF12695': 'Alpha/beta hydrolase family '}
greenhouse	654471	CAZyme	x		up	2.64763	6.26638	0.00234032		0.54	9.1e-08	TRUE		-1	0.0082	TRUE	Sclerotia_up	-1.1	0.0062	TRUE		0.28	0.62	FALSE	2581	681	oxidoreductase activity ; copper ion binding ; laccase activity		KOG1263	Multicopper oxidases	Secondary metabolites biosynthesis, transport and catabolism	METABOLISM	1.10.3.2	Laccase.	4 benzenediol + O(2) = 4 benzosemiquinone + 2 H(2)O.	Copper.	\N	\N	\N	\N	AA1_3	503021	-	sp|Q96WM9|LAC2_BOTFU	Laccase-2 OS=Botryotinia fuckeliana GN=lcc2 PE=2 SV=1	932	8e-115	41.7	{'PF07732': 'Multicopper oxidase ', 'PF07731': 'Multicopper oxidase ', 'PF00394': 'Multicopper oxidase '}
greenhouse	654509	SSP	x		up	1.47991	2.78932	0.0534568		0.37	0.17	FALSE		0.54	0.17	FALSE		-0.41	0.34	FALSE		0.23	0.68	FALSE	956	89		Multicopper oxidase, type 1 ; Multicopper oxidase, type 2 ; Multicopper oxidase, type 3 ; Multicopper oxidase, copper-binding site ; Cupredoxin													No hits found	-	-	No hits found	-	-	-	-	NO PFAM
greenhouse	655599	CAZyme	x		down	-2.14082	0.226752	7.58193e-36		-0.25	0.093	FALSE		-0.077	0.87	FALSE		0.91	0.011	TRUE		0.8	0.04	TRUE	1122	309	hydrolase activity, hydrolyzing O-glycosyl compounds ; carbohydrate metabolic process ; glucan 1,3-beta-glucosidase activity						3.2.1.58	Glucan 1,3-beta-glucosidase.	Successive hydrolysis of beta-D-glucose units from the non-reducing ends of 1,3-beta-D-glucans, releasing alpha-glucose.	\N	\N	Starch and sucrose metabolism	Metabolism of Complex Carbohydrates	METABOLIC	GH17	502946	-	sp|P15703|BGL2_YEAST	Glucan 1,3-beta-glucosidase OS=Saccharomyces cerevisiae (strain ATCC 204508 / S288c) GN=BGL2 PE=1 SV=1	635	6e-79	43.4	{'PF00332': 'Glycosyl hydrolases family 17 '}
greenhouse	656755	SP	x		down	-2.5239	0.173873	4.76344e-06		0.087	0.74	FALSE		0.41	0.23	FALSE		-0.67	0.044	TRUE		-0.2	0.68	FALSE	2207	687		Glycoside hydrolase, family 17 ; Glycoside hydrolase, catalytic core	KOG3599	Ca2+-modulated nonselective cation channel polycystin	Inorganic ion transport and metabolism	METABOLISM									No hits found	-	-	No hits found	-	-	-	-	NO PFAM
greenhouse	657712	Proteases	x		down	-3.43725	0.0923179	8.34957e-12		-0.78	0.005	TRUE		-0.99	0.029	TRUE	Sclerotia_down	2.1	1.2e-06	TRUE		-0.22	0.76	FALSE	1704	405	pepsin A activity ; proteolysis ; aspartic-type endopeptidase activity ; saccharopepsin activity		KOG1339	Aspartyl protease	Posttranslational modification, protein turnover, chaperones	CELLULAR PROCESSES AND SIGNALING	3.4.23.25	Saccharopepsin.	Hydrolysis of proteins with broad specificity for peptide bonds. Cleaves -Leu-Leu-|-Val-Tyr- bond in a synthetic substrate. Does not act on esters of Tyr or Arg.	\N	\N	\N	\N	\N	A01A	lcl|MER184341	saccharopepsin (Ajellomyces dermatitidis) [A01.018]#A01A#{peptidase unit: 73-398} from GB:XP_002623449	sp|O42630|CARP_ASPFU	Vacuolar protease A OS=Neosartorya fumigata (strain ATCC MYA-4609 / Af293 / CBS 101355 / FGSC A1100) GN=pep2 PE=2 SV=1	520	1e-59	38.2	{'PF00026': 'Eukaryotic aspartyl protease '}
greenhouse	658610	SSP	x		up	3.55417	11.7466	2.06842e-07		-0.82	0.024	TRUE		-0.25	0.62	FALSE	Sclerotia_up	-1.8	6.3e-06	TRUE		0.31	0.61	FALSE	1024	186		Peptidase A1 ; Peptidase A1 ; Peptidase aspartic, catalytic													No hits found	-	-	No hits found	-	-	-	-	{'PF09792': 'Ubiquitin 3 binding protein But2 C-terminal domain '}
greenhouse	659230	SP	x		down	-1.93063	0.262314	2.36694e-14		0.81	0.003	TRUE		-0.14	0.87	FALSE	Sclerotia_down	1.9	0.0018	TRUE	Pinusextramatricular_down	1.6	0.018	TRUE	2000	470	UDP-N-acetylmuramoylalanyl-D-glutamyl-2,6-diaminopimelate-D-alanyl-D-alanine ligase activity ; ribosomal S6-glutamic acid ligase activity ; coenzyme F420-0 gamma-glutamyl ligase activity ; coenzyme F420-2 alpha-glutamyl ligase activity		KOG1216	von Willebrand factor and related coagulation proteins	Extracellular structures	CELLULAR PROCESSES AND SIGNALING	6.3.2.-	Acid--D-amino-acid ligases (peptide synthases).	\N	\N	\N	Tryptophan metabolism	Amino Acid Metabolism	METABOLIC	No hits found	-	-	No hits found	-	-	-	-	NO PFAM
greenhouse	659486	SP	x		down	-1.74667	0.297989	6.29774e-06		-0.15	0.28	FALSE		-0.31	0.36	FALSE		0.43	0.2	FALSE		0.49	0.18	FALSE	1700	529															No hits found	-	-	sp|B8NPT0|FAEB2_ASPFN	Probable feruloyl esterase B-2 OS=Aspergillus flavus (strain ATCC 200026 / FGSC A1120 / NRRL 3357 / JCM 12722 / SRRC 167) GN=faeB-2 PE=3 SV=1	1629	0	56.8	{'PF07519': 'Tannase and feruloyl esterase '}
greenhouse	659858	SSP	x		up	4.29851	19.6779	0.0414696		1.2	0.45	FALSE		0.95	0.077	FALSE		0.73	0.21	FALSE		-0.26	0.75	FALSE	290	58		Tannase and feruloyl esterase													No hits found	-	-	No hits found	-	-	-	-	NO PFAM
greenhouse	660403	SSP	x		up	6.52761	92.2582	0.00589167		-0.074	0.95	FALSE		0.68	0.47	FALSE		0.11	0.93	FALSE		0.76	0.52	FALSE	914	249															No hits found	-	-	No hits found	-	-	-	-	NO PFAM
greenhouse	661807	SP	x		down	-1.37575	0.385352	1.49874e-07		0.23	0.29	FALSE		-0.4	0.19	FALSE	Sclerotia_down	2	4.5e-14	TRUE		-0.27	0.49	FALSE	1664	514	monooxygenase activity ; iron ion binding ; electron transport ; heme binding ; unspecific monooxygenase activity		KOG0156	Cytochrome P450 CYP2 subfamily	Secondary metabolites biosynthesis, transport and catabolism	METABOLISM	1.14.14.1	Unspecific monooxygenase.	RH + reduced flavoprotein + O(2) = ROH + oxidized flavoprotein + H(2)O.	Heme-thiolate.	\N	Tryptophan metabolism	Amino Acid Metabolism	METABOLIC	No hits found	-	-	sp|Q12612|TRI4_FUSSP	Trichodiene oxygenase OS=Fusarium sporotrichioides GN=TRI4 PE=3 SV=1	738	8e-89	31.7	{'PF00067': 'Cytochrome P450 '}
greenhouse	662951	SP	x		up	1.57842	2.98642	0.00638769		-0.8	0.00051	TRUE		-0.95	0.002	TRUE		0.2	0.61	FALSE		0.45	0.24	FALSE	2173	652	metabolic process ; alkaline phosphatase activity	Cytochrome P450 ; Cytochrome P450, E-class, group I ; Cytochrome P450 ; Cytochrome P450 ; Cytochrome P450	KOG4126	Alkaline phosphatase	Inorganic ion transport and metabolism	METABOLISM	3.1.3.1	Alkaline phosphatase.	An orthophosphoric monoester + H(2)O = an alcohol + phosphate.	Zinc; Magnesium.	Hypophosphatasia, adult; MIM:146300. Hypophosphatasia, childhood; MIM:241510. Hypophosphatasia, infantile; MIM:214500.	gamma-Hexachlorocyclohexane degradation	Biodegradation of Xenobiotics	METABOLIC	No hits found	-	-	sp|P35483|PPBH_PSEAE	Alkaline phosphatase H OS=Pseudomonas aeruginosa (strain ATCC 15692 / PAO1 / 1C / PRS 101 / LMG 12228) GN=phoA PE=1 SV=2	399	1e-40	35.2	{'PF00884': 'Sulfatase ', 'PF00245': 'Alkaline phosphatase ', 'PF01663': 'Type I phosphodiesterase / nucleotide pyrophosphatase '}
greenhouse	664950	SSP	x		up	1.21549	2.3222	0.0169866		-0.39	0.087	FALSE		0.21	0.58	FALSE		-0.29	0.44	FALSE		0.31	0.47	FALSE	898	72		Alkaline phosphatase ; Alkaline phosphatase ; Alkaline phosphatase ; Alkaline-phosphatase-like, core domain													No hits found	-	-	No hits found	-	-	-	-	NO PFAM
greenhouse	665143	CAZyme/Proteases	x		down	-1.20124	0.434902	5.00812e-14		-0.36	0.2	FALSE		-0.078	0.62	FALSE		0.17	0.23	FALSE		-0.082	0.67	FALSE	3453	979	hydrolase activity, hydrolyzing O-glycosyl compounds ; carbohydrate metabolic process ; alpha-glucosidase activity		KOG1066	Glucosidase II catalytic (alpha) subunit and related enzymes, glycosyl hydrolase family 31	Carbohydrate transport and metabolism	METABOLISM	3.2.1.20	Alpha-glucosidase.	Hydrolysis of terminal, non-reducing 1,4-linked D-glucose residues with release of D-glucose.	\N	Glycogen storage disease II; MIM:232300.	Galactose metabolism	Carbohydrate Metabolism	METABOLIC	GH31	502901	-	sp|Q9US55|GLU2A_SCHPO	Glucosidase 2 subunit alpha OS=Schizosaccharomyces pombe (strain 972 / ATCC 24843) GN=gls2 PE=3 SV=1	2209	0	45.4	{'PF13802': 'Galactose mutarotase-like ', 'PF01055': 'Glycosyl hydrolases family 31 '}
greenhouse	666378	SP	x		down	-2.39325	0.190353	5.54192e-11		-0.4	0.14	FALSE		-0.18	0.64	FALSE		-0.38	0.28	FALSE		-0.16	0.74	FALSE	1549	340	arginase activity ; arginine catabolic process ; hydrolase activity, acting on carbon-nitrogen (but not peptide) bonds, in linear amidines ; metal ion binding ; agmatinase activity	Glycoside hydrolase, family 31 ; Glycoside hydrolase, family 31 ; Glycoside hydrolase, catalytic core	KOG2964	Arginase family protein	Amino acid transport and metabolism	METABOLISM	3.5.3.11	Agmatinase.	Agmatine + H(2)O = putrescine + urea.	\N	\N	Arginine and proline metabolism	Amino Acid Metabolism	METABOLIC	No hits found	-	-	sp|Q10088|SPEB1_SCHPO	Putative agmatinase 1 OS=Schizosaccharomyces pombe (strain 972 / ATCC 24843) GN=SPAC11D3.09 PE=3 SV=1	792	7e-101	52.1	{'PF00491': 'Arginase family '}
greenhouse	668134	SSP	x		down	-3.09508	0.117028	1.37871e-83		-0.69	1.1e-05	TRUE		-0.85	7.2e-06	TRUE		0.49	0.016	TRUE		-0.12	0.7	FALSE	1352	207		Arginase ; Ureohydrolase ; Ureohydrolase ; Ureohydrolase	KOG4297	C-type lectin	Signal transduction mechanisms	CELLULAR PROCESSES AND SIGNALING									No hits found	-	-	No hits found	-	-	-	-	NO PFAM
greenhouse	670266	SSP	x		down	-1.42848	0.371523	3.86658e-07		0.32	0.39	FALSE		-0.2	0.62	FALSE		0.55	0.13	FALSE		0.91	0.013	TRUE	1239	251															No hits found	-	-	No hits found	-	-	-	-	NO PFAM
greenhouse	670380	SSP	x		down	-1.13331	0.455868	2.92649e-06		0.62	0.32	FALSE		-0.37	0.21	FALSE		0.13	0.73	FALSE		-0.6	0.056	FALSE	782	147															No hits found	-	-	No hits found	-	-	-	-	NO PFAM
greenhouse	670497	SSP	x		up	2.88541	7.38918	0.00312237		0.15	0.7	FALSE		-0.041	0.94	FALSE		-0.11	0.81	FALSE		-0.018	0.99	FALSE	1257	199															No hits found	-	-	No hits found	-	-	-	-	NO PFAM
greenhouse	671453	CAZyme	x		down	-2.52765	0.173421	4.3382e-24		-0.53	0.026	TRUE		-0.51	0.12	FALSE		-0.44	0.2	FALSE		0.53	0.15	FALSE	5131	1552			KOG1216	von Willebrand factor and related coagulation proteins	Extracellular structures	CELLULAR PROCESSES AND SIGNALING									GH55	503080	-	No hits found	-	-	-	-	{'PF12708': 'Pectate lyase superfamily protein ', 'PF12218': 'N terminal extension of bacteriophage endosialidase '}
greenhouse	673076	SP	x		down	-1.28145	0.411381	0.00142474		0.15	0.57	FALSE		-0.42	0.12	FALSE		-0.17	0.58	FALSE		-0.19	0.6	FALSE	1188	396		Pectin lyase fold/virulence factor													No hits found	-	-	No hits found	-	-	-	-	NO PFAM
greenhouse	674801	CAZyme/SSP	x		down	-1.596	0.330794	0.0444914		0.0047	0.99	FALSE		0.2	0.69	FALSE		-0.32	0.53	FALSE		-0.27	0.67	FALSE	687	229	carotenoid biosynthetic process ; oxidoreductase activity, acting on paired donors, with incorporation or reduction of molecular oxygen		KOG1238	Glucose dehydrogenase/choline dehydrogenase/mandelonitrile lyase (GMC oxidoreductase family)	General function prediction only	POORLY CHARACTERIZED									AA3	503060	-	No hits found	-	-	-	-	{'PF00732': 'GMC oxidoreductase '}
greenhouse	675039	SSP	x		down	-5.61325	0.0204288	9.76549e-06		0.35	0.55	FALSE		-0.01	1	FALSE	Sclerotia_up	-4.4	4.9e-18	TRUE		0.88	0.21	FALSE	306	102		Lycopene beta and epsilon cyclase													No hits found	-	-	No hits found	-	-	-	-	NO PFAM
greenhouse	675981	SP	x		up	1.72118	3.29706	0.0553268		0.08	0.7	FALSE		-0.44	0.22	FALSE		0.49	0.18	FALSE		0.56	0.16	FALSE	1212	404	neurohypophyseal hormone activity ; extracellular region ; protease inhibitor activity		KOG1216	von Willebrand factor and related coagulation proteins	Extracellular structures	CELLULAR PROCESSES AND SIGNALING									No hits found	-	-	No hits found	-	-	-	-	NO PFAM
greenhouse	677152	SP	x		down	-2.04093	0.243008	1.46191e-05		-0.73	0.0051	TRUE		-0.53	0.033	TRUE		-0.55	0.031	TRUE		0.48	0.088	FALSE	1923	641		Neurohypophysial hormone ; 4-disulphide core ; Whey acidic protein, 4-disulphide core													No hits found	-	-	No hits found	-	-	-	-	NO PFAM
greenhouse	677232	SSP	x		up	7.52566	184.268	0.000172248		-1.6	NA	NA		-6.2	0.086	FALSE		-0.22	0.93	FALSE		7.5	0.061	FALSE	612	204															No hits found	-	-	No hits found	-	-	-	-	{'PF09792': 'Ubiquitin 3 binding protein But2 C-terminal domain '}
greenhouse	677306	SSP	x		down	-1.05971	0.479727	0.000938362		-0.15	0.66	FALSE		0.012	0.98	FALSE		-0.87	0.0023	TRUE		-0.13	0.78	FALSE	564	188															No hits found	-	-	No hits found	-	-	-	-	NO PFAM
greenhouse	678785	SSP	x		down	-1.8382	0.279671	5.41581e-05		-1	0.0065	TRUE		-0.73	0.017	TRUE		-0.046	0.92	FALSE		0.27	0.52	FALSE	687	229		Cupredoxin	KOG1474	Transcription initiation factor TFIID, subunit BDF1 and related bromodomain proteins	Transcription	INFORMATION STORAGE AND PROCESSING									No hits found	-	-	No hits found	-	-	-	-	NO PFAM
greenhouse	679032	SP	x		down	-1.58421	0.333506	2.12219e-08		-0.37	0.35	FALSE		-0.88	0.0013	TRUE		-0.32	0.31	FALSE		0.1	0.82	FALSE	2910	970	DNA binding		KOG1890	Phosphoinositide phosphatase SAC1	Lipid transport and metabolism	METABOLISM									No hits found	-	-	sp|A8E7C5|SAC2_DANRE	Phosphatidylinositide phosphatase SAC2 OS=Danio rerio GN=inpp5f PE=3 SV=1	762	1e-83	34.6	{'PF02383': 'SacI homology domain ', 'PF12456': 'Inositol phosphatase '}
greenhouse	679490	SP	x		down	-1.09673	0.467575	0.00174999		-0.093	0.79	FALSE		0.5	0.053	FALSE		-0.38	0.17	FALSE		0.14	0.72	FALSE	2454	818	subtilase activity ; proteolysis	Synaptojanin, N-terminal ; Synaptojanin, N-terminal ; SANT, DNA-binding	KOG1153	Subtilisin-related protease/Vacuolar protease B	Posttranslational modification, protein turnover, chaperones	CELLULAR PROCESSES AND SIGNALING									No hits found	-	-	No hits found	-	-	-	-	{'PF00082': 'Subtilase family '}
greenhouse	680017	SP	x		down	-1.78358	0.290461	7.07769e-11		-0.68	0.019	TRUE		0.007	0.99	FALSE		-0.56	0.0064	TRUE		0.28	0.27	FALSE	1593	531	monooxygenase activity ; iron ion binding ; electron transport ; heme binding ; oxidoreductase activity, acting on paired donors, with incorporation or reduction of molecular oxygen, reduced flavin or flavoprotein as one donor, and incorporation of one atom of oxygen ; unspecific monooxygenase activity	Peptidase S8 and S53, subtilisin, kexin, sedolisin ; Peptidase S8 and S53, subtilisin, kexin, sedolisin ; Peptidase S8 and S53, subtilisin, kexin, sedolisin ; Peptidase S8 and S53, subtilisin, kexin, sedolisin	KOG0157	Cytochrome P450 CYP4/CYP19/CYP26 subfamilies	Lipid transport and metabolism	METABOLISM	1.14.14.1	Unspecific monooxygenase.	RH + reduced flavoprotein + O(2) = ROH + oxidized flavoprotein + H(2)O.	Heme-thiolate.	\N	Tryptophan metabolism	Amino Acid Metabolism	METABOLIC	No hits found	-	-	sp|Q9Y758|CP52M_DEBHN	Cytochrome P450 52A13 OS=Debaryomyces hansenii GN=CYP52A13 PE=2 SV=1	1036	6e-133	43.1	{'PF00067': 'Cytochrome P450 '}
greenhouse	680618	SP	x		up	2.22335	4.66977	0.000573458		-0.35	0.024	TRUE		-0.18	0.55	FALSE		-0.36	0.22	FALSE		-0.22	0.55	FALSE	2184	728		Cytochrome P450 ; Cytochrome P450, E-class, group I ; Cytochrome P450, E-class, CYP52 ; Cytochrome P450 ; Cytochrome P450 ; Cytochrome P450	KOG4177	Ankyrin	Cell wall/membrane/envelope biogenesis	CELLULAR PROCESSES AND SIGNALING									No hits found	-	-	No hits found	-	-	-	-	{'PF12796': 'Ankyrin repeats (3 copies) ', 'PF00023': 'Ankyrin repeat ', 'PF13857': 'Ankyrin repeats (many copies) ', 'PF13606': 'Ankyrin repeat ', 'PF13637': 'Ankyrin repeats (many copies) '}
greenhouse	682041	Cazyme	x		down	-1.76162	0.294916	1.59528e-16		-0.46	0.032	TRUE		-0.19	0.48	FALSE		-0.39	0.12	FALSE		-0.15	0.67	FALSE	4524	1508	UDP-glucose:glycoprotein glucosyltransferase activity ; protein amino acid glycosylation ; alpha-1,6-mannosyltransferase activity ; alpha-1,2-mannosyltransferase activity ; mannosyltransferase activity ; alpha-1,3-mannosyltransferase activity ; alpha-1,3-galactosyltransferase activity ; glycolipid mannosyltransferase activity ; oligosaccharyl transferase activity ; dolichyl-phosphate-glucose-glyc…	Ankyrin ; Ankyrin ; Ankyrin ; Ankyrin ; Ankyrin ; TonB box, conserved site ; Ankyrin	KOG1879	UDP-glucose:glycoprotein glucosyltransferase	Carbohydrate transport and metabolism	METABOLISM	2.4.1.-	Hexosyltransferases.	\N	\N	\N	O-Glycans biosynthesis	Metabolism of Complex Carbohydrates	METABOLIC	GT24	503031	-	sp|Q09140|UGGG_SCHPO	UDP-glucose:glycoprotein glucosyltransferase OS=Schizosaccharomyces pombe (strain 972 / ATCC 24843) GN=gpt1 PE=1 SV=2	2252	0	35.7	{'PF06427': 'UDP-glucose:Glycoprotein Glucosyltransferase '}
greenhouse	682573	Proteases	x		down	-1.80775	0.285637	0.00844978		-0.88	0.0036	TRUE		-0.31	0.47	FALSE		0.24	0.61	FALSE		0.36	0.48	FALSE	1362	454	serine carboxypeptidase activity ; proteolysis ; carboxypeptidase C activity ; vacuolar carboxypeptidase Y	UDP-glucose:Glycoprotein Glucosyltransferase	KOG1282	Serine carboxypeptidases (lysosomal cathepsin A)	Posttranslational modification, protein turnover, chaperones	CELLULAR PROCESSES AND SIGNALING	3.4.16.5	Carboxypeptidase C.	Release of a C-terminal amino acid with a broad specificity.	\N	\N	\N	\N	\N	S10	lcl|MER142112	carboxypeptidase OcpA (Penicillium marneffei) [S10.008]#S10#{peptidase unit: 51-470} from GB:XP_002152196	sp|P34946|CPS1_PENJA	Carboxypeptidase S1 OS=Penicillium janthinellum PE=1 SV=1	1550	0	67.1	{'PF00450': 'Serine carboxypeptidase '}
greenhouse	682748	Proteases	x		down	-3.66133	0.0790369	2.857e-55		-0.94	2.1e-21	TRUE		0.01	0.99	FALSE		0.51	0.28	FALSE		0.17	0.81	FALSE	1278	426	pepsin A activity ; proteolysis ; aspartic-type endopeptidase activity	Peptidase S10, serine carboxypeptidase ; Peptidase S10, serine carboxypeptidase ; Peptidase S10, serine carboxypeptidase ; Peptidase S10, serine carboxypeptidase ; Peptidase S10, serine carboxypeptidase	KOG1339	Aspartyl protease	Posttranslational modification, protein turnover, chaperones	CELLULAR PROCESSES AND SIGNALING	3.4.23.18	Aspergillopepsin I.	Hydrolysis of proteins with broad specificity. Generally favors hydrophobic residues in P1 and P1', but also accepts Lys in P1, which leads to activation of trypsinogen. Does not clot milk.	\N	\N	\N	\N	\N	A01A	lcl|MER090792	PepAa peptidase (Phaeosphaeria nodorum) [A01.079]#A01A#{peptidase unit: 101-427} from GB:XP_001799006	sp|Q4WZS3|Y5950_ASPFU	Putative aspergillopepsin A-like aspartic endopeptidase AFUA_2G15950 OS=Neosartorya fumigata (strain ATCC MYA-4609 / Af293 / CBS 101355 / FGSC A1100) GN=AFUA_2G15950 PE=3 SV=2	910	8e-117	48.1	{'PF13650': 'Aspartyl protease ', 'PF00026': 'Eukaryotic aspartyl protease '}
greenhouse	682944	SSP	x		down	-2.1495	0.22539	0.000662307		-0.54	0.0057	TRUE		0.0061	1	FALSE		0.1	0.85	FALSE		-0.57	0.26	FALSE	699	233		Peptidase A1 ; Peptidase A1 ; Peptidase aspartic, active site ; Peptidase aspartic, catalytic													No hits found	-	-	No hits found	-	-	-	-	NO PFAM
greenhouse	683047	SSP	x		up	0	0	9.57575e-05		-0.33	0.81	FALSE		-0.91	0.14	FALSE	Sclerotia_down	2.3	9e-05	TRUE		-0.73	0.27	FALSE	477	159															No hits found	-	-	No hits found	-	-	-	-	NO PFAM
greenhouse	683356	Proteases	x		down	-1.25136	0.420053	8.52837e-06		0.033	0.84	FALSE		0.63	0.0044	TRUE		-0.16	0.55	FALSE		-0.34	0.21	FALSE	1161	387	proteolysis ; peptidase activity ; glutaminyl-peptide cyclotransferase activity		KOG3946	Glutaminyl cyclase	Posttranslational modification, protein turnover, chaperones	CELLULAR PROCESSES AND SIGNALING	2.3.2.5	Glutaminyl-peptide cyclotransferase.	L-glutaminyl-peptide = 5-oxoprolyl-peptide + NH(3).	\N	\N	\N	\N	\N	M28X	lcl|MER228592	family M28 unassigned peptidases (Aspergillus fumigatus) [M28.UPW]#M28X#{peptidase unit: 46-377} from GB:XP_751998	sp|Q90YA8|QPCT_GLOBL	Glutaminyl-peptide cyclotransferase OS=Gloydius blomhoffii GN=QPCT PE=2 SV=1	508	3e-58	36.5	{'PF04389': 'Peptidase family M28 '}
greenhouse	690614	SSP	x		down	-3.98578	0.0631192	9.95964e-12		0.87	0.17	FALSE		-0.34	0.45	FALSE	Sclerotia_up	-2.4	5.4e-12	TRUE		0.94	0.029	TRUE	498	166		Peptidase M28													No hits found	-	-	No hits found	-	-	-	-	NO PFAM
greenhouse	693330	Proteases	x		down	-1.3491	0.392536	0.000116162		0.1	0.59	FALSE		-0.3	0.21	FALSE		-0.88	4.5e-05	TRUE		0.091	0.8	FALSE	1951	506	gamma-glutamyltransferase activity		KOG2410	Gamma-glutamyltransferase	Amino acid transport and metabolism	METABOLISM	2.3.2.2	Gamma-glutamyltransferase.	(5-L-glutamyl)-peptide + an amino acid = peptide + 5-L-glutamyl-amino acid.	\N	Glutathionuria; MIM:231950.	Cyanoamino acid metabolism	Metabolism of Other Amino Acids	METABOLIC	T03	lcl|MER162543	gamma-glutamyltransferase {{Schizosaccharomyces}-type} (Aspergillus flavus) [T03.011]#T03#{peptidase unit: 48-584} from GB:EED56716	sp|Q9US04|GGT1_SCHPO	Gamma-glutamyltranspeptidase 1 OS=Schizosaccharomyces pombe (strain 972 / ATCC 24843) GN=ggt1 PE=2 SV=1	799	9e-97	38.6	{'PF01019': 'Gamma-glutamyltranspeptidase '}
greenhouse	693380	SP	x		up	1.64634	3.13039	0.0379422		-0.5	0.093	FALSE		-0.69	0.19	FALSE		0.48	0.4	FALSE		-0.055	0.96	FALSE	1862	422		Gamma-glutamyltranspeptidase ; Gamma-glutamyltranspeptidase	KOG1216	von Willebrand factor and related coagulation proteins	Extracellular structures	CELLULAR PROCESSES AND SIGNALING									No hits found	-	-	No hits found	-	-	-	-	NO PFAM
greenhouse	694070	SSP	x		up	1.03578	2.05022	1.53537e-05		0.57	0.037	TRUE		0.64	0.0007	TRUE		-0.66	0.00071	TRUE		0.25	0.31	FALSE	1174	179			KOG3599	Ca2+-modulated nonselective cation channel polycystin	Inorganic ion transport and metabolism	METABOLISM									No hits found	-	-	No hits found	-	-	-	-	NO PFAM
greenhouse	699461	CAZyme	x		down	-1.49593	0.354552	0.00133145		-0.091	0.67	FALSE		0.42	0.085	FALSE	Sclerotia_up	-3	8.1e-48	TRUE		0.24	0.45	FALSE	2843	673	oxidoreductase activity, acting on CH-OH group of donors ; FAD binding ; alcohol metabolic process ; choline dehydrogenase activity		KOG1238	Glucose dehydrogenase/choline dehydrogenase/mandelonitrile lyase (GMC oxidoreductase family)	General function prediction only	POORLY CHARACTERIZED	1.1.99.1	Choline dehydrogenase.	Choline + acceptor = betaine aldehyde + reduced acceptor.	PQQ.	\N	Glycine, serine and threonine metabolism	Amino Acid Metabolism	METABOLIC	AA3	502827	-	No hits found	-	-	-	-	{'PF00732': 'GMC oxidoreductase ', 'PF05199': 'GMC oxidoreductase '}
greenhouse	699823	CAZyme/SSP	x		down	-4.65966	0.0395642	5.1617e-148		0.42	0.24	FALSE		-1.2	0.07	FALSE		1.2	0.084	FALSE	Pinusextramatricular_down	2.1	0.0028	TRUE	1507	292	hydrolase activity, hydrolyzing O-glycosyl compounds ; carbohydrate metabolic process ; glucan 1,3-beta-glucosidase activity	Glucose-methanol-choline oxidoreductase, N-terminal ; Glucose-methanol-choline oxidoreductase, C-terminal ; Glucose-methanol-choline oxidoreductase ; Glucose-methanol-choline oxidoreductase, N-terminal					3.2.1.58	Glucan 1,3-beta-glucosidase.	Successive hydrolysis of beta-D-glucose units from the non-reducing ends of 1,3-beta-D-glucans, releasing alpha-glucose.	\N	\N	Starch and sucrose metabolism	Metabolism of Complex Carbohydrates	METABOLIC	GH17	502804	-	sp|Q2UUZ1|EGLC_ASPOR	Probable glucan endo-1,3-beta-glucosidase eglC OS=Aspergillus oryzae (strain ATCC 42149 / RIB 40) GN=eglC PE=3 SV=1	555	2e-65	41.8	{'PF00332': 'Glycosyl hydrolases family 17 '}
greenhouse	700252	SSP	x		down	-1.6279	0.32356	9.52874e-14		0.17	0.64	FALSE		0.21	0.44	FALSE		-0.28	0.32	FALSE		-0.24	0.47	FALSE	1023	258		Glycoside hydrolase, family 17 ; Glycoside hydrolase, catalytic core													No hits found	-	-	No hits found	-	-	-	-	NO PFAM
greenhouse	701613	SP	x		down	-3.35936	0.0974389	0.00133013		0.54	0.047	TRUE		0.096	0.92	FALSE		-0.43	0.58	FALSE		-0.065	0.96	FALSE	2091	483															No hits found	-	-	No hits found	-	-	-	-	NO PFAM
greenhouse	705256	SSP	x		down	-1.97557	0.25427	8.11715e-06		-0.3	0.46	FALSE		0.52	0.16	FALSE		0.23	0.61	FALSE		-0.26	0.62	FALSE	998	283	nucleic acid binding ; endonuclease activity ; DNA catabolic process ; hydrolase activity, acting on ester bonds														No hits found	-	-	sp|P24021|NUS1_ASPOR	Nuclease S1 OS=Aspergillus oryzae (strain ATCC 42149 / RIB 40) GN=nucS PE=1 SV=2	524	6e-63	37.5	{'PF02265': 'S1/P1 Nuclease '}
greenhouse	706399	SSP	x		down	-1.14609	0.451849	2.37388e-07		-0.44	0.11	FALSE		-0.52	0.15	FALSE		0.82	0.019	TRUE		0.51	0.22	FALSE	880	153		S1/P1 nuclease ; Phospholipase C/P1 nuclease, core													No hits found	-	-	No hits found	-	-	-	-	NO PFAM
greenhouse	707065	SP	x		up	3.04671	8.26325	0.00828592		-0.4	0.24	FALSE		-0.95	0.088	FALSE		0.08	0.92	FALSE	Pinusextramatricular_down	1.6	0.0072	TRUE	2542	568			KOG1216	von Willebrand factor and related coagulation proteins	Extracellular structures	CELLULAR PROCESSES AND SIGNALING									No hits found	-	-	No hits found	-	-	-	-	{'PF13948': 'Domain of unknown function (DUF4215) '}
greenhouse	723230	SSP	x		up	2.51903	5.73196	0.00737882		0.26	0.59	FALSE		0.3	0.65	FALSE		-0.42	0.51	FALSE		0.46	0.55	FALSE	852	96		Myxococcus cysteine-rich repeat													No hits found	-	-	No hits found	-	-	-	-	NO PFAM
[truncated: 12 more columns]
