# Supplementary material for: Secretome Analysis from the Ectomycorrhizal Ascomycete Cenococcum geophilum
Source: Front Microbiol. 2018 Feb 13;9:141. doi: 10.3389/fmicb.2018.00141 (PMC5816826; doi:10.3389/fmicb.2018.00141)
Supplement: Supplementary Table S8 — Expression comparison of genes encoding secreted proteins significantly regulated in the interaction between Cenococcum geophilum and Pinus sylvestris or Populus tremula × alba. A fold change between Pine and Poplar ECM was calculated and a cut-off 5 fold was established to show specificity expression in each tissue. [file Table8.XLSX]

## Sheet: Sheet1
Secretome analysis from the ectomycorrhizal ascomycete Cenococcum geophilum
Maíra de Freitas Pereira1,2†, Claire Veneault-Fourrey1,3†, Patrice Vion1, Fréderic Guinet1, 3, Emmanuelle Morin1, Kerrie W. Barry4, Anna Lipzen4, Vasanth Singan4, Stephanie Pfister2, Hyunsoo Na4, Megan Kennedy4 Simon Egli2, Igor Grigoriev4, Francis Martin1, Annegret Kohler1* and Martina Peter2*
*Correspondence:
Annegret Kohler, annegret.kohler@inra.fr
Martina Peter, martina.peter@wsl.ch

## Sheet: Supplementary table S8
Supplementary table S8: Expression comparison of genes encoding secreted proteins significantly regulated in the interaction between Cenococcum geophilum and Pinus sylvestris or Populus tremula x alba. A fold change between Pine and Poplar ECM was calculated and a cut-off 5 fold was etablished to show specificity expression in each tissue.
Protein ID	Manual annotation	down-regulated	up-regulated	regulated in at least one experiment	mean Myc Cg1.58_Poplar_latecontact	mean Myc Cg1.58_Pinus_latecontact	Fold change pinus vspoplar	>5fold down	>5fold up	Fold change poplar vs pinus	>5fold down	>5fold up
689547	CAZyme/SSP	down	up	x	8.10333	1.96377	0.242341			4.12642
573854	SSP	down	up	x	56.85	10.6524	0.187378	x		5.33681		x
663415	SP	down	up	x	5.57	25.4077	4.56153			0.219225
363167	SSP	down	up	x	1.97	2.1266	1.07949			0.926361
655606	SSP	down	up	x	52.5967	43.7384	0.831581			1.20253
569634	SSP	down	up	x	28.37	22.8958	0.807043			1.23909
698262	SP	down	up	x	25.7267	9.3634	0.363957			2.74758
536963	SSP	down	up	x	77.1567	24.2674	0.314521			3.17944
657864	SP	down		x	10.17	15.2672	1.5012			0.666132
594537	SP	down		x	11.25	6.72233	0.597541			1.67353
620501	SP	down		x	1.97333	4.4023	2.2309			0.448251
602297	SP	down		x	6.13	10.827	1.76623			0.566177
617382	SP	down		x	3.98667	4.78413	1.20003			0.83331
700559	SP	down		x	21.7	15.0368	0.692939			1.44313
578646	Lipase	down		x	30.8333	23.9624	0.77716			1.28674
689845	Lipase	down		x	11.9	5.97633	0.502213			1.99119
689769	CAZyme	down		x	2.24	4.11797	1.83838			0.543958
71199	CAZyme	down		x	2.82667	4.95967	1.7546			0.569931
586213	CAZyme	down		x	33.1467	12.0476	0.363463			2.75131
654161	SP	down		x	0.446667	2.06523	4.62366			0.216279
31369	SP	down		x	6.96	7.19183	1.03331			0.967764
660516	SP	down		x	2.79667	31.6005	11.2994			0.0885006	x
661830	SP	down		x	11.0367	11.3029	1.02412			0.976446
655549	SP	down		x	48.84	63.4606	1.29936			0.769611
669858	SP	down		x	3.69667	4.80553	1.29996			0.769252
677897	SSP	down		x	10.1367	5.20253	0.513239			1.94841
671404	CAZyme	down		x	258.413	197.848	0.765627			1.30612
535419	CAZyme	down		x	11.2767	12.0764	1.07092			0.93378
669713	SSP	down		x	3.18	2.49647	0.785052			1.2738
694818	Lipase	down		x	84.0267	83.474	0.993423			1.00662
669149	CAZyme/SSP	down		x	9.93667	5.81527	0.585233			1.70872
660503	SSP	down		x	0.426667	5.69943	13.358			0.0748612	x
592538	SP	down		x	39.4467	43.1383	1.09359			0.914423
570921	Proteases	down		x	3.42	9.4282	2.75678			0.362742
658251	Proteases	down		x	71.5267	41.6302	0.582023			1.71815
679371	SP	down		x	8.68333	8.4148	0.969075			1.03191
672784	SP	down		x	0.89	10.5557	11.8604			0.0843144	x
679218	Proteases	down		x	136.337	108.726	0.797485			1.25394
232188	Proteases	down		x	7.49	17.3815	2.32062			0.430919
691882	SP	down		x	1.75667	2.1426	1.2197			0.819876
232157	SP	down		x	31.4367	39.8461	1.2675			0.788952
659291	CAZyme/SSP	down		x	8.42667	3.8505	0.456942			2.18846
650083	SP	down		x	18.21	18.7092	1.02741			0.973318
549765	SP	down		x	117.767	43.5365	0.369684			2.70501
567806	SP	down		x	37.5767	41.8544	1.11384			0.897796
138520	SP	down		x	8.96	13.7972	1.53987			0.649407
685141	SP	down		x	8.14667	8.36077	1.02628			0.974392
679636	SSP	down		x	51.21	37.8893	0.739882			1.35157
683947	SSP	down		x	11.44	15.2488	1.33294			0.750221
51027	SSP	down		x	42.9667	32.1895	0.749175			1.3348
687830	SSP	down		x	53	48.5819	0.916639			1.09094
696975	SSP	down		x	457.187	1228.51	2.68712			0.372146
231871	SSP	down		x	3.44667	0.317667	0.0921663	x		10.8499
706988	SSP	down		x	0.25	3.44227	13.7691			0.0726266	x
600500	SP	down		x	0.31	3.1356	10.1148			0.0988647	x
653905	SSP	down		x	0.746667	2.81623	3.77174			0.26513
651565	SSP	down		x	106.923	303.427	2.8378			0.352386
679070	SSP	down		x	6.09	13.6019	2.23348			0.447733
282455	SSP	down		x	1.50333	2.14603	1.42752			0.700517
157179	SSP	down		x	10.0267	13.6944	1.3658			0.732173
640492	SP	down		x	10.4867	13.3448	1.27255			0.785826
659487	SSP	down		x	26.71	33.7286	1.26277			0.79191
268536	SSP	down		x	1.33667	1.6359	1.22387			0.817083
655040	CAZyme	down		x	5.17	6.1435	1.1883			0.84154
674577	CAZyme	down		x	26.7033	29.4297	1.1021			0.907359
652289	SP	down		x	5.24333	5.76377	1.09926			0.909706
635643	SP	down		x	238.77	254.034	1.06393			0.939912
664061	SP	down		x	13.7633	14.2623	1.03626			0.965013
669872	SSP	down		x	3.39667	3.4872	1.02665			0.974038
692093	SP	down		x	3.34	3.1076	0.930419			1.07478
659920	SSP	down		x	17.6433	15.4393	0.875078			1.14275
630441	SSP	down		x	6.45333	5.2337	0.811007			1.23303
668719	SSP	down		x	82.8633	62.2431	0.751153			1.33129
695045	SP	down		x	3.74333	2.5488	0.68089			1.46866
667087	SSP	down		x	2.67	1.4065	0.526779			1.89833
681083	SSP	down		x	2.83333	1.27007	0.448259			2.23085
558447	SP	down		x	3.25	1.44163	0.443579			2.25439
697265	SSP	down		x	3.83	1.5597	0.407232			2.4556
655777	SP	down		x	383.24	136.172	0.355317			2.81438
268140	SSP	down		x	7.12	2.48843	0.349499			2.86124
669369	SP	down		x	80.8367	18.5588	0.229584			4.3557
695398	SSP	down		x	216.097	48.8043	0.225845			4.42782
624791	CAZyme/SSP		up	x	36.11	294.501	8.15566		x	0.122614
647968	SP		up	x	8.77	55.6267	6.34284		x	0.157658
612897	CAZyme/SSP		up	x	22.1667	132.339	5.97019		x	0.167499
32828	CAZyme		up	x	0.75	7.4129	9.88387		x	0.101175
672988	CAZyme		up	x	10.57	58.0547	5.49241		x	0.18207
658348	CAZyme		up	x	17.3267	145.407	8.39207		x	0.11916
692477	SP		up	x	2.99667	26.0466	8.69186		x	0.11505
692760	CAZyme		up	x	2.62	27.6849	10.5667		x	0.0946365
540936	SP		up	x	18.4967	167.558	9.05884		x	0.110389
709623	SP		up	x	12.1433	67.718	5.57656		x	0.179322
28058	SSP		up	x	3.43	18.2268	5.31395		x	0.188184
627102	SP		up	x	6.36333	16.7501	2.63228			0.379899
575556	SSP		up	x	48.5033	196.752	4.05647			0.24652
685188	CAZyme		up	x	10.6467	28.8531	2.71006			0.368996
86336	SP		up	x	15.9467	15.7563	0.98806			1.01208
694833	SSP		up	x	2.67667	13.3608	4.99158			0.200337
683451	SSP		up	x	85.2533	410.946	4.82029			0.207456
687299	SP		up	x	90.0733	131	1.45437			0.687583
700751	SP		up	x	0.733333	2.86283	3.90386			0.256156
85536	SP		up	x	13.9267	21.0888	1.51428			0.660381
652868	Lipase		up	x	30.5833	64.2151	2.09968			0.476264
573759	SP		up	x	8.19667	17.449	2.12879			0.46975
667513	SSP		up	x	151.783	125.683	0.828044			1.20767
681185	CAZyme		up	x	62.59	102.76	1.6418			0.609088
708785	CAZyme		up	x	243.14	481.946	1.98218			0.504496
614031	CAZyme		up	x	50.8767	67.0379	1.31766			0.758924
655693	SSP		up	x	827.487	2986.76	3.60944			0.277051
668828	SSP		up	x	45.15	121.752	2.69662			0.370834
654025	SSP		up	x	498.88	424.776	0.851458			1.17446
703016	SP		up	x	20.0833	79.0715	3.93717			0.25399
623629	SP		up	x	9.03	16.8451	1.86546			0.536061
705463	SP		up	x	4.63333	5.34973	1.15462			0.866087
616008	SP		up	x	23.89	10.5501	0.44161			2.26444
552209	SSP		up	x	52.17	102.794	1.97037			0.507518
636088	CAZyme		up	x	16.4867	42.7976	2.59589			0.385224
664000	CAZyme		up	x	139.98	237.24	1.69481			0.590036
579234	CAZyme		up	x	100.527	131.168	1.30481			0.766397
678165	CAZyme		up	x	145.53	655.688	4.50552			0.22195
664186	CAZyme		up	x	149.467	280.411	1.87608			0.533026
561645	CAZyme		up	x	41.16	36.7991	0.894051			1.1185
659517	CAZyme		up	x	11.4667	39.641	3.45707			0.289263
648294	CAZyme		up	x	13.5867	24.1475	1.77729			0.562653
580534	CAZyme		up	x	29.7833	40.9767	1.37583			0.726836
626952	CAZyme/SSP		up	x	16.8567	16.1609	0.958723			1.04305
604610	CAZyme		up	x	16.5467	56.9005	3.43879			0.2908
562813	CAZyme		up	x	35.8467	59.2446	1.65272			0.605062
557119	CAZyme		up	x	34.71	47.9189	1.38055			0.724348
693399	CAZyme		up	x	7.75	27.0471	3.48995			0.286537
594910	CAZyme		up	x	12.95	59.5097	4.59534			0.217612
660278	CAZyme		up	x	29.73	33.5996	1.13016			0.884833
653041	CAZyme		up	x	21.7567	22.9594	1.05528			0.947616
620263	CAZyme		up	x	7.09	11.231	1.58406			0.631288
216923	SP		up	x	39.28	19.8676	0.505794			1.97709
439270	SP		up	x	95.83	136.833	1.42787			0.700343
623358	SSP		up	x	403.403	149.602	0.370849			2.69651
309654	Lipase		up	x	195.13	218.934	1.12199			0.891272
533965	CAZyme/Lipase		up	x	10.56	24.1439	2.28635			0.437378
100449	CAZyme		up	x	141.657	273.17	1.92839			0.518566
650724	SP		up	x	17.56	57.6723	3.2843			0.304479
649322	CAZyme		up	x	23.2333	59.9105	2.57865			0.3878
661169	CAZyme/SSP		up	x	1.74667	3.86887	2.215			0.451467
708901	CAZyme		up	x	7.01	23.4464	3.34471			0.298979
311604	Proteases		up	x	14.4533	21.3614	1.47796			0.676609
679679	CAZyme		up	x	99.0467	441.868	4.46121			0.224155
558758	SP		up	x	17.96	23.9475	1.33338			0.749974
690701	SP		up	x	25.8467	33.8492	1.30962			0.763582
539896	SP		up	x	5.88	7.2824	1.2385			0.807426
617407	SP		up	x	22.97	28.3232	1.23305			0.810996
685270	SSP		up	x	18.7133	40.428	2.16038			0.462881
679512	SSP		up	x	10.18	24.6903	2.42537			0.412308
663798	SP		up	x	37.3933	89.1391	2.38382			0.419494
670586	SP		up	x	15.0833	27.2422	1.80611			0.553675
683583	CAZyme		up	x	86.3533	240.009	2.77938			0.359792
694364	SSP		up	x	170.593	411.154	2.41014			0.414913
688437	SP		up	x	34.3033	35.6236	1.03849			0.962938
603497	SP		up	x	11.9267	23.1892	1.94431			0.514321
624786	SP		up	x	145.94	98.9932	0.678314			1.47424
663332	CAZyme		up	x	27.8767	33.9647	1.21839			0.820753
689089	CAZyme		up	x	21.1333	60.1166	2.84464			0.351539
605583	SP		up	x	11.3067	28.954	2.56079			0.390504
294776	SSP		up	x	29.5733	5.6014	0.189407			5.27963		x
658113	SSP		up	x	146.22	588.965	4.02794			0.248266
680425	SSP		up	x	4.96667	19.6674	3.95988			0.252533
659287	SSP		up	x	1.65667	6.07773	3.66865			0.27258
14653	SP		up	x	56.7933	195.812	3.4478			0.29004
696694	SP		up	x	4.15667	14.1015	3.39249			0.294768
617560	CAZyme/SSP		up	x	48.77	154.869	3.1755			0.314911
659101	SSP		up	x	1.40667	4.44203	3.15784			0.316672
538451	SP		up	x	12.7333	34.7042	2.72546			0.36691
650126	SSP		up	x	7.55333	19.4147	2.57034			0.389053
661585	SSP		up	x	12.7233	31.53	2.47812			0.403531
671307	SP		up	x	8.21333	19.8779	2.4202			0.413189
658349	SP		up	x	22.6467	54.7937	2.41951			0.413308
698167	SSP		up	x	223.777	539.072	2.40897			0.415115
679170	SSP		up	x	20.28	48.1228	2.37292			0.421422
532957	SP		up	x	9.49667	21.6743	2.28231			0.438153
659196	SSP		up	x	69.29	157.942	2.27944			0.438704
570931	SP		up	x	10.5067	23.5057	2.23722			0.446984
663028	SP		up	x	7.88667	17.0788	2.16553			0.46178
661894	SSP		up	x	2.51333	5.0851	2.02325			0.494254
650868	SSP		up	x	146.217	293.234	2.00548			0.498634
656864	SSP		up	x	145.437	289.942	1.9936			0.501606
691020	SP		up	x	200.647	392.737	1.95736			0.510893
693798	SSP		up	x	695.657	1280.12	1.84015			0.543433
559559	SSP		up	x	3.95	6.48027	1.64057			0.609543
670298	SSP		up	x	3.79667	6.16623	1.62412			0.615719
638993	SSP		up	x	135.003	217.622	1.61198			0.620356
665188	SP		up	x	20.7633	33.1634	1.59721			0.626092
679266	SSP		up	x	1.62333	2.22913	1.37318			0.728235
318146	SSP		up	x	184.45	244.241	1.32416			0.755198
667330	SSP		up	x	209.61	272.186	1.29854			0.770098
625799	SSP		up	x	185.717	226.166	1.2178			0.821154
321474	SSP		up	x	262.207	294.838	1.12445			0.889326
659240	SSP		up	x	311.133	329.768	1.05989			0.943493
698416	SSP		up	x	2.58667	2.6491	1.02414			0.976432
533440	SSP		up	x	214.16	211.589	0.987994			1.01215
133317	SSP		up	x	4.45333	4.11327	0.923638			1.08268
660627	SSP		up	x	13.5167	12.4199	0.918858			1.08831
634429	SSP		up	x	43.5467	38.5681	0.885674			1.12908
248246	SSP		up	x	26.9367	23.4048	0.868884			1.1509
697179	SSP		up	x	268.293	225.967	0.842239			1.18731
672500	SP		up	x	7.39667	6.18797	0.836589			1.19533
553679	SP		up	x	34.36	28.1614	0.819599			1.22011
645104	SSP		up	x	9.58333	7.59753	0.792786			1.26137
737226	SSP		up	x	81.95	64.6752	0.789203			1.2671
662470	SSP		up	x	467	339.519	0.727022			1.37547
683214	Proteases/SSP		up	x	15.4167	10.8215	0.701937			1.42463
682064	SSP		up	x	546.253	361.558	0.661887			1.51083
666290	SSP		up	x	31.77	20.6489	0.649949			1.53858
668273	SSP		up	x	1258.16	817.324	0.649617			1.53937
650780	SSP		up	x	50.4067	31.2363	0.619686			1.61372
688777	SSP		up	x	346.97	188.094	0.542103			1.84467
664799	SSP		up	x	74.3633	36.6659	0.493065			2.02813
466908	SSP		up	x	311.507	143.719	0.461369			2.16746
93593	SSP		up	x	31149.4	14245.3	0.457322			2.18664
681187	SSP		up	x	12092.8	5296.41	0.43798			2.28321
537182	SSP		up	x	75.9033	26.7139	0.351946			2.84134
680403	SSP		up	x	26.3667	6.62863	0.251402			3.97769
660401	SSP		up	x	7.05333	1.74483	0.247377			4.04241
