# Supplementary material for: Secretome Analysis from the Ectomycorrhizal Ascomycete Cenococcum geophilum
Source: Front Microbiol. 2018 Feb 13;9:141. doi: 10.3389/fmicb.2018.00141 (PMC5816826; doi:10.3389/fmicb.2018.00141)
Supplement: Supplementary Table S9 — Blast results of C. geophilum 1.58 MiSSP candidates against de novo assemblies of C. geophilum strains. The genes that are absent in respective strains based on e-value and HSP length are marked in red. A fasta file with respective contigs is available (Supplementary File 1). [file Table9.XLSX]

## Sheet: Sheet1
Secretome analysis from the ectomycorrhizal ascomycete Cenococcum geophilum
Maíra de Freitas Pereira1,2†, Claire Veneault-Fourrey1,3†, Patrice Vion1, Fréderic Guinet1, 3, Emmanuelle Morin1, Kerrie W. Barry4, Anna Lipzen4, Vasanth Singan4, Stephanie Pfister2, Hyunsoo Na4, Megan Kennedy4 Simon Egli2, Igor Grigoriev4, Francis Martin1, Annegret Kohler1* and Martina Peter2*
*Correspondence:
Annegret Kohler, annegret.kohler@inra.fr
Martina Peter, martina.peter@wsl.ch

## Sheet: Supplementary table S9
Supplementary table S9: Blast results of C. geophilum 1.58 MiSSP candidates against de novo assembly of C. geophilum strains. In red, the gene that are absent in the respective strain based in e-value and HSP length. A fasta file with respectives contigs are avaiable.
Strain	Query	Number of HSPs	Lowest E-value	Accession (E-value)	Greatest HSP length
Cg1.005	693798_scaffold_8_Gene_complement(773857..774895)	10	0	8621.2.106858.GTAGAG_contig_15820	1036
Cg1.005	28058_scaffold_11_Gene_2070535..2072001	6	0	8621.2.106858.GTAGAG_contig_1952	1472
Cg1.005	552209_scaffold_13_Gene_1973406..1974287	7	0	8621.2.106858.GTAGAG_contig_2695	882
Cg1.005	634429_scaffold_16_Gene_complement(1617934..1619022)	22	0	8621.2.106858.GTAGAG_contig_10510	1087
Cg1.005	658610_scaffold_17_Gene_complement(305444..306467)	17	0	8621.2.106858.GTAGAG_contig_3239	1021
Cg1.005	659287_scaffold_19_Gene_504534..505350	134	0	8621.2.106858.GTAGAG_contig_10522	816
Cg1.005	636312_scaffold_21_Gene_920152..921182	7	0	8621.2.106858.GTAGAG_contig_9535	1030
Cg1.005	660403_scaffold_23_Gene_914730..915795	14	0	8621.2.106858.GTAGAG_contig_9535	1030
Cg1.005	723230_scaffold_27_Gene_complement(19028..19879)	10	0	8621.2.106858.GTAGAG_contig_9963	843
Cg1.005	661585_scaffold_27_Gene_21012..22179	30	0	8621.2.106858.GTAGAG_contig_9963	1168
Cg1.005	664950_scaffold_40_Gene_1188732..1189708	6	0	8621.2.106858.GTAGAG_contig_4007	900
Cg1.005	680403_scaffold_48_Gene_12878..13507	14	0	8621.2.106858.GTAGAG_contig_1973	630
Cg1.005	666290_scaffold_48_Gene_complement(341552..342410)	11	0	8621.2.106858.GTAGAG_contig_2944	859
Cg1.005	667330_scaffold_54_Gene_complement(597954..598870)	19	0	8621.2.106858.GTAGAG_contig_8246	914
Cg1.005	668273_scaffold_61_Gene_792234..793380	19	0	8621.2.106858.GTAGAG_contig_4023	1139
Cg1.005	670497_scaffold_83_Gene_332646..333902	15	0	8621.2.106858.GTAGAG_contig_1986	1231
Cg1.005	331593_scaffold_77_Gene_252913..253362	15	1.11158e-173	8621.2.106858.GTAGAG_contig_3889	460
Cg1.005	659858_scaffold_21_Gene_complement(916998..917343)	6	6.44472e-169	8621.2.106858.GTAGAG_contig_13848	346
Cg1.005	660401_scaffold_23_Gene_complement(890686..891031)	13	4.07065e-146	8621.2.106858.GTAGAG_contig_13848	346
Cg1.005	679266_scaffold_34_Gene_complement(1495796..1496188)	11	3.15246e-110	8621.2.106858.GTAGAG_contig_15820	396
Cg1.005	698167_scaffold_35_Gene_1243136..1244467	251	3.22557e-53	8621.2.106858.GTAGAG_contig_9767	193
Cg1.005	677232_scaffold_20_Gene_complement(470659..471439)	13	0.01994	8621.2.106858.GTAGAG_contig_4446	61
Cg1.022	28058_scaffold_11_Gene_2070535..2072001	6	0	8621.2.106858.TAGCTT_contig_149	1428
Cg1.022	552209_scaffold_13_Gene_1973406..1974287	6	0	8621.2.106858.TAGCTT_contig_2301	882
Cg1.022	664950_scaffold_40_Gene_1188732..1189708	7	0	8621.2.106858.TAGCTT_contig_9702	946
Cg1.022	693798_scaffold_8_Gene_complement(773857..774895)	13	0	8621.2.106858.TAGCTT_contig_2956	1015
Cg1.022	668273_scaffold_61_Gene_792234..793380	14	0	8621.2.106858.TAGCTT_contig_5780	1140
Cg1.022	667330_scaffold_54_Gene_complement(597954..598870)	16	0	8621.2.106858.TAGCTT_contig_1318	834
Cg1.022	666290_scaffold_48_Gene_complement(341552..342410)	21	0	8621.2.106858.TAGCTT_contig_6502	854
Cg1.022	723230_scaffold_27_Gene_complement(19028..19879)	29	0	8621.2.106858.TAGCTT_contig_2212	860
Cg1.022	661585_scaffold_27_Gene_21012..22179	35	0	8621.2.106858.TAGCTT_contig_2212	1146
Cg1.022	659287_scaffold_19_Gene_504534..505350	142	0	8621.2.106858.TAGCTT_contig_3175	766
Cg1.022	331593_scaffold_77_Gene_252913..253362	15	9.5897e-174	8621.2.106858.TAGCTT_contig_1189	462
Cg1.022	679266_scaffold_34_Gene_complement(1495796..1496188)	8	1.31599e-158	8621.2.106858.TAGCTT_contig_6006	396
Cg1.022	698167_scaffold_35_Gene_1243136..1244467	190	4.12996e-51	8621.2.106858.TAGCTT_contig_9871	204
Cg1.022	658610_scaffold_17_Gene_complement(305444..306467)	15	0.00186776	8621.2.106858.TAGCTT_contig_8520	89
Cg1.022	659858_scaffold_21_Gene_complement(916998..917343)	6	0.00731453	8621.2.106858.TAGCTT_contig_7382	42
Cg1.022	677232_scaffold_20_Gene_complement(470659..471439)	49	0.060139	8621.2.106858.TAGCTT_contig_3437	45
Cg1.022	660403_scaffold_23_Gene_914730..915795	13	0.0827681	8621.2.106858.TAGCTT_contig_996	38
Cg1.022	670497_scaffold_83_Gene_332646..333902	7	0.097998	8621.2.106858.TAGCTT_contig_8094	46
Cg1.022	680403_scaffold_48_Gene_12878..13507	9	0.167869	8621.2.106858.TAGCTT_contig_994	33
Cg1.022	634429_scaffold_16_Gene_complement(1617934..1619022)	13	0.29529	8621.2.106858.TAGCTT_contig_10344	38
Cg1.022	636312_scaffold_21_Gene_920152..921182	9	0.974322	8621.2.106858.TAGCTT_contig_8637	50
Cg1.022	660401_scaffold_23_Gene_complement(890686..891031)	13	1.08557	8621.2.106858.TAGCTT_contig_7382	41
Cg1.057	693798_scaffold_8_Gene_complement(773857..774895)	9	0	1057_8621.2.106858.CCGTCC_contig_20217	909
Cg1.057	28058_scaffold_11_Gene_2070535..2072001	4	0	1057_8621.2.106858.CCGTCC_contig_3373	1470
Cg1.057	552209_scaffold_13_Gene_1973406..1974287	9	0	1057_8621.2.106858.CCGTCC_contig_8763	882
Cg1.057	634429_scaffold_16_Gene_complement(1617934..1619022)	24	0	1057_8621.2.106858.CCGTCC_contig_9018	1089
Cg1.057	658610_scaffold_17_Gene_complement(305444..306467)	18	0	1057_8621.2.106858.CCGTCC_contig_16791	1034
Cg1.057	659287_scaffold_19_Gene_504534..505350	116	0	1057_8621.2.106858.CCGTCC_contig_13232	817
Cg1.057	677232_scaffold_20_Gene_complement(470659..471439)	21	0	1057_8621.2.106858.CCGTCC_contig_12164	781
Cg1.057	659858_scaffold_21_Gene_complement(916998..917343)	8	1.18287e-178	1057_8621.2.106858.CCGTCC_contig_2873	346
Cg1.057	636312_scaffold_21_Gene_920152..921182	8	0	1057_8621.2.106858.CCGTCC_contig_18500	1066
Cg1.057	660401_scaffold_23_Gene_complement(890686..891031)	20	2.60544e-174	1057_8621.2.106858.CCGTCC_contig_9378	346
Cg1.057	660403_scaffold_23_Gene_914730..915795	18	0	1057_8621.2.106858.CCGTCC_contig_18501	1066
Cg1.057	723230_scaffold_27_Gene_complement(19028..19879)	14	0	1057_8621.2.106858.CCGTCC_contig_4125	852
Cg1.057	661585_scaffold_27_Gene_21012..22179	43	0	1057_8621.2.106858.CCGTCC_contig_17374	1169
Cg1.057	679266_scaffold_34_Gene_complement(1495796..1496188)	13	0	1057_8621.2.106858.CCGTCC_contig_20217	393
Cg1.057	698167_scaffold_35_Gene_1243136..1244467	260	0	1057_8621.2.106858.CCGTCC_contig_13169	1144
Cg1.057	664950_scaffold_40_Gene_1188732..1189708	6	0	1057_8621.2.106858.CCGTCC_contig_3890	977
Cg1.057	680403_scaffold_48_Gene_12878..13507	14	0	1057_8621.2.106858.CCGTCC_contig_9547	630
Cg1.057	666290_scaffold_48_Gene_complement(341552..342410)	19	0	1057_8621.2.106858.CCGTCC_contig_8959	859
Cg1.057	667330_scaffold_54_Gene_complement(597954..598870)	26	0	1057_8621.2.106858.CCGTCC_contig_4857	917
Cg1.057	668273_scaffold_61_Gene_792234..793380	21	0	1057_8621.2.106858.CCGTCC_contig_6437	1136
Cg1.057	331593_scaffold_77_Gene_252913..253362	19	0	1057_8621.2.106858.CCGTCC_contig_14075	450
Cg1.057	670497_scaffold_83_Gene_332646..333902	14	0	1057_8621.2.106858.CCGTCC_contig_7807	1255
Cg1.060	28058_scaffold_11_Gene_2070535..2072001	11	0	1060_8621.2.106858.AGTCAA_contig_14615	1469
Cg1.060	552209_scaffold_13_Gene_1973406..1974287	7	0	1060_8621.2.106858.AGTCAA_contig_4993	882
Cg1.060	634429_scaffold_16_Gene_complement(1617934..1619022)	20	0	1060_8621.2.106858.AGTCAA_contig_14912	1080
Cg1.060	658610_scaffold_17_Gene_complement(305444..306467)	22	0	1060_8621.2.106858.AGTCAA_contig_16297	1015
Cg1.060	659287_scaffold_19_Gene_504534..505350	230	0	1060_8621.2.106858.AGTCAA_contig_19273	765
Cg1.060	677232_scaffold_20_Gene_complement(470659..471439)	12	0	1060_8621.2.106858.AGTCAA_contig_14299	778
Cg1.060	636312_scaffold_21_Gene_920152..921182	12	0	1060_8621.2.106858.AGTCAA_contig_2590	1065
Cg1.060	660403_scaffold_23_Gene_914730..915795	20	0	1060_8621.2.106858.AGTCAA_contig_2590	1065
Cg1.060	723230_scaffold_27_Gene_complement(19028..19879)	15	0	1060_8621.2.106858.AGTCAA_contig_22285	849
Cg1.060	661585_scaffold_27_Gene_21012..22179	36	0	1060_8621.2.106858.AGTCAA_contig_28251	1148
Cg1.060	664950_scaffold_40_Gene_1188732..1189708	12	0	1060_8621.2.106858.AGTCAA_contig_14675	898
Cg1.060	666290_scaffold_48_Gene_complement(341552..342410)	9	0	1060_8621.2.106858.AGTCAA_contig_26306	857
Cg1.060	667330_scaffold_54_Gene_complement(597954..598870)	25	0	1060_8621.2.106858.AGTCAA_contig_15389	914
Cg1.060	668273_scaffold_61_Gene_792234..793380	20	0	1060_8621.2.106858.AGTCAA_contig_29593	684
Cg1.060	331593_scaffold_77_Gene_252913..253362	20	5.82899e-178	1060_8621.2.106858.AGTCAA_contig_11108	462
Cg1.060	659858_scaffold_21_Gene_complement(916998..917343)	5	4.70178e-146	1060_8621.2.106858.AGTCAA_contig_29556	345
Cg1.060	660401_scaffold_23_Gene_complement(890686..891031)	15	2.43558e-143	1060_8621.2.106858.AGTCAA_contig_29556	345
Cg1.060	698167_scaffold_35_Gene_1243136..1244467	223	6.73274e-31	1060_8621.2.106858.AGTCAA_contig_158	195
Cg1.060	670497_scaffold_83_Gene_332646..333902	17	0.131182	1060_8621.2.106858.AGTCAA_contig_8269	71
Cg1.060	693798_scaffold_8_Gene_complement(773857..774895)	10	0.376653	1060_8621.2.106858.AGTCAA_contig_15022	36
Cg1.060	680403_scaffold_48_Gene_12878..13507	11	0.782806	1060_8621.2.106858.AGTCAA_contig_21531	34
Cg1.060	679266_scaffold_34_Gene_complement(1495796..1496188)	8	1.6619	1060_8621.2.106858.AGTCAA_contig_25551	28
Cg1.061	693798_scaffold_8_Gene_complement(773857..774895)	8	0	1061_621.2.106858.ATGTCA_contig_10817	1039
Cg1.061	28058_scaffold_11_Gene_2070535..2072001	7	0	1061_621.2.106858.ATGTCA_contig_6977	1470
Cg1.061	552209_scaffold_13_Gene_1973406..1974287	7	0	1061_621.2.106858.ATGTCA_contig_1636	882
Cg1.061	634429_scaffold_16_Gene_complement(1617934..1619022)	28	0	1061_621.2.106858.ATGTCA_contig_1215	1089
Cg1.061	658610_scaffold_17_Gene_complement(305444..306467)	17	0	1061_621.2.106858.ATGTCA_contig_20119	1020
Cg1.061	659287_scaffold_19_Gene_504534..505350	126	0	1061_621.2.106858.ATGTCA_contig_12104	810
Cg1.061	677232_scaffold_20_Gene_complement(470659..471439)	18	0	1061_621.2.106858.ATGTCA_contig_19085	781
Cg1.061	659858_scaffold_21_Gene_complement(916998..917343)	10	6.0202e-176	1061_621.2.106858.ATGTCA_contig_1495	346
Cg1.061	636312_scaffold_21_Gene_920152..921182	8	0	1061_621.2.106858.ATGTCA_contig_9142	1066
Cg1.061	660401_scaffold_23_Gene_complement(890686..891031)	19	1.16217e-178	1061_621.2.106858.ATGTCA_contig_1494	346
Cg1.061	660403_scaffold_23_Gene_914730..915795	20	0	1061_621.2.106858.ATGTCA_contig_9143	1066
Cg1.061	723230_scaffold_27_Gene_complement(19028..19879)	14	0	1061_621.2.106858.ATGTCA_contig_8261	852
Cg1.061	661585_scaffold_27_Gene_21012..22179	55	0	1061_621.2.106858.ATGTCA_contig_10347	1168
Cg1.061	679266_scaffold_34_Gene_complement(1495796..1496188)	13	0	1061_621.2.106858.ATGTCA_contig_10818	396
Cg1.061	698167_scaffold_35_Gene_1243136..1244467	242	0	1061_621.2.106858.ATGTCA_contig_16495	1144
Cg1.061	664950_scaffold_40_Gene_1188732..1189708	4	0	1061_621.2.106858.ATGTCA_contig_17672	977
Cg1.061	680403_scaffold_48_Gene_12878..13507	12	0	1061_621.2.106858.ATGTCA_contig_17748	630
Cg1.061	666290_scaffold_48_Gene_complement(341552..342410)	16	0	1061_621.2.106858.ATGTCA_contig_3367	859
Cg1.061	667330_scaffold_54_Gene_complement(597954..598870)	22	0	1061_621.2.106858.ATGTCA_contig_9905	607
Cg1.061	668273_scaffold_61_Gene_792234..793380	20	0	1061_621.2.106858.ATGTCA_contig_2240	1139
Cg1.061	331593_scaffold_77_Gene_252913..253362	20	0	1061_621.2.106858.ATGTCA_contig_6582	450
Cg1.061	670497_scaffold_83_Gene_332646..333902	18	0	1061_621.2.106858.ATGTCA_contig_20116	1014
Cg1.064	693798_scaffold_8_Gene_complement(773857..774895)	8	0	1064_8621.2.106858.AGTTCC_contig_8377	1039
Cg1.064	28058_scaffold_11_Gene_2070535..2072001	7	0	1064_8621.2.106858.AGTTCC_contig_10372	1472
Cg1.064	552209_scaffold_13_Gene_1973406..1974287	6	0	1064_8621.2.106858.AGTTCC_contig_8780	882
Cg1.064	634429_scaffold_16_Gene_complement(1617934..1619022)	26	0	1064_8621.2.106858.AGTTCC_contig_20790	955
Cg1.064	659287_scaffold_19_Gene_504534..505350	152	0	1064_8621.2.106858.AGTTCC_contig_20136	817
Cg1.064	677232_scaffold_20_Gene_complement(470659..471439)	18	0	1064_8621.2.106858.AGTTCC_contig_16193	781
Cg1.064	636312_scaffold_21_Gene_920152..921182	8	0	1064_8621.2.106858.AGTTCC_contig_52	1066
Cg1.064	660403_scaffold_23_Gene_914730..915795	22	0	1064_8621.2.106858.AGTTCC_contig_8384	1066
Cg1.064	723230_scaffold_27_Gene_complement(19028..19879)	14	0	1064_8621.2.106858.AGTTCC_contig_10146	852
Cg1.064	661585_scaffold_27_Gene_21012..22179	42	0	1064_8621.2.106858.AGTTCC_contig_10146	1163
Cg1.064	679266_scaffold_34_Gene_complement(1495796..1496188)	12	0	1064_8621.2.106858.AGTTCC_contig_3835	396
Cg1.064	698167_scaffold_35_Gene_1243136..1244467	234	0	1064_8621.2.106858.AGTTCC_contig_20772	1193
Cg1.064	664950_scaffold_40_Gene_1188732..1189708	6	0	1064_8621.2.106858.AGTTCC_contig_13051	900
Cg1.064	680403_scaffold_48_Gene_12878..13507	13	0	1064_8621.2.106858.AGTTCC_contig_8424	630
Cg1.064	666290_scaffold_48_Gene_complement(341552..342410)	18	0	1064_8621.2.106858.AGTTCC_contig_19485	810
Cg1.064	667330_scaffold_54_Gene_complement(597954..598870)	21	0	1064_8621.2.106858.AGTTCC_contig_7118	917
Cg1.064	668273_scaffold_61_Gene_792234..793380	22	0	1064_8621.2.106858.AGTTCC_contig_17336	1136
Cg1.064	331593_scaffold_77_Gene_252913..253362	22	0	1064_8621.2.106858.AGTTCC_contig_18060	450
Cg1.064	670497_scaffold_83_Gene_332646..333902	14	0	1064_8621.2.106858.AGTTCC_contig_19188	1255
Cg1.064	659858_scaffold_21_Gene_complement(916998..917343)	8	6.01371e-176	1064_8621.2.106858.AGTTCC_contig_4097	346
Cg1.064	660401_scaffold_23_Gene_complement(890686..891031)	19	2.5571e-174	1064_8621.2.106858.AGTTCC_contig_7728	346
Cg1.064	658610_scaffold_17_Gene_complement(305444..306467)	14	0.0980061	1064_8621.2.106858.AGTTCC_contig_9672	31
Cg1.075	693798_scaffold_8_Gene_complement(773857..774895)	11	0	1075_621.2.106858.TTAGGC_contig_9978	1015
Cg1.075	28058_scaffold_11_Gene_2070535..2072001	11	0	1075_621.2.106858.TTAGGC_contig_2205	1467
Cg1.075	552209_scaffold_13_Gene_1973406..1974287	8	0	1075_621.2.106858.TTAGGC_contig_336	882
Cg1.075	634429_scaffold_16_Gene_complement(1617934..1619022)	22	0	1075_621.2.106858.TTAGGC_contig_14597	1078
Cg1.075	658610_scaffold_17_Gene_complement(305444..306467)	20	0	1075_621.2.106858.TTAGGC_contig_19451	1010
Cg1.075	659287_scaffold_19_Gene_504534..505350	190	0	1075_621.2.106858.TTAGGC_contig_15638	765
Cg1.075	636312_scaffold_21_Gene_920152..921182	9	0	1075_621.2.106858.TTAGGC_contig_2621	1065
Cg1.075	660403_scaffold_23_Gene_914730..915795	28	0	1075_621.2.106858.TTAGGC_contig_2621	1065
Cg1.075	723230_scaffold_27_Gene_complement(19028..19879)	16	0	1075_621.2.106858.TTAGGC_contig_4647	860
Cg1.075	661585_scaffold_27_Gene_21012..22179	37	0	1075_621.2.106858.TTAGGC_contig_4647	1148
Cg1.075	664950_scaffold_40_Gene_1188732..1189708	8	0	1075_621.2.106858.TTAGGC_contig_1479	987
Cg1.075	680403_scaffold_48_Gene_12878..13507	12	0	1075_621.2.106858.TTAGGC_contig_4654	590
Cg1.075	666290_scaffold_48_Gene_complement(341552..342410)	12	0	1075_621.2.106858.TTAGGC_contig_1422	856
Cg1.075	667330_scaffold_54_Gene_complement(597954..598870)	33	0	1075_621.2.106858.TTAGGC_contig_3262	908
Cg1.075	668273_scaffold_61_Gene_792234..793380	18	0	1075_621.2.106858.TTAGGC_contig_1842	1139
Cg1.075	331593_scaffold_77_Gene_252913..253362	20	1.58927e-178	1075_621.2.106858.TTAGGC_contig_9196	460
Cg1.075	659858_scaffold_21_Gene_complement(916998..917343)	4	1.28194e-146	1075_621.2.106858.TTAGGC_contig_19589	342
Cg1.075	660401_scaffold_23_Gene_complement(890686..891031)	30	6.6406e-144	1075_621.2.106858.TTAGGC_contig_19589	342
Cg1.075	679266_scaffold_34_Gene_complement(1495796..1496188)	10	1.29134e-115	1075_621.2.106858.TTAGGC_contig_9978	396
Cg1.075	698167_scaffold_35_Gene_1243136..1244467	260	1.41163e-26	1075_621.2.106858.TTAGGC_contig_4909	186
Cg1.075	677232_scaffold_20_Gene_complement(470659..471439)	21	0.0219168	1075_621.2.106858.TTAGGC_contig_11855	51
Cg1.075	670497_scaffold_83_Gene_332646..333902	16	0.124854	1075_621.2.106858.TTAGGC_contig_9726	52
Cg1.076	693798_scaffold_8_Gene_complement(773857..774895)	8	0	1076_8621.2.106858.TGACCA_contig_20632	1030
Cg1.076	28058_scaffold_11_Gene_2070535..2072001	7	0	1076_8621.2.106858.TGACCA_contig_12414	1472
Cg1.076	552209_scaffold_13_Gene_1973406..1974287	6	0	1076_8621.2.106858.TGACCA_contig_5079	882
Cg1.076	634429_scaffold_16_Gene_complement(1617934..1619022)	22	0	1076_8621.2.106858.TGACCA_contig_20890	937
Cg1.076	658610_scaffold_17_Gene_complement(305444..306467)	16	0	1076_8621.2.106858.TGACCA_contig_273	1037
Cg1.076	659287_scaffold_19_Gene_504534..505350	135	0	1076_8621.2.106858.TGACCA_contig_4329	794
Cg1.076	636312_scaffold_21_Gene_920152..921182	6	0	1076_8621.2.106858.TGACCA_contig_18722	1066
Cg1.076	660403_scaffold_23_Gene_914730..915795	20	0	1076_8621.2.106858.TGACCA_contig_17422	1066
Cg1.076	723230_scaffold_27_Gene_complement(19028..19879)	13	0	1076_8621.2.106858.TGACCA_contig_5237	853
Cg1.076	661585_scaffold_27_Gene_21012..22179	37	0	1076_8621.2.106858.TGACCA_contig_5237	1168
Cg1.076	664950_scaffold_40_Gene_1188732..1189708	5	0	1076_8621.2.106858.TGACCA_contig_3881	963
Cg1.076	680403_scaffold_48_Gene_12878..13507	18	0	1076_8621.2.106858.TGACCA_contig_11200	633
Cg1.076	666290_scaffold_48_Gene_complement(341552..342410)	12	0	1076_8621.2.106858.TGACCA_contig_3668	859
Cg1.076	667330_scaffold_54_Gene_complement(597954..598870)	25	0	1076_8621.2.106858.TGACCA_contig_11088	604
Cg1.076	668273_scaffold_61_Gene_792234..793380	23	0	1076_8621.2.106858.TGACCA_contig_1509	1141
Cg1.076	670497_scaffold_83_Gene_332646..333902	18	0	1076_8621.2.106858.TGACCA_contig_7571	948
Cg1.076	659858_scaffold_21_Gene_complement(916998..917343)	7	4.28293e-165	1076_8621.2.106858.TGACCA_contig_1996	344
Cg1.076	331593_scaffold_77_Gene_252913..253362	19	4.3662e-160	1076_8621.2.106858.TGACCA_contig_13968	409
Cg1.076	660401_scaffold_23_Gene_complement(890686..891031)	17	3.75698e-153	1076_8621.2.106858.TGACCA_contig_1996	344
Cg1.076	679266_scaffold_34_Gene_complement(1495796..1496188)	14	1.41161e-108	1076_8621.2.106858.TGACCA_contig_20632	396
Cg1.076	698167_scaffold_35_Gene_1243136..1244467	227	9.73982e-35	1076_8621.2.106858.TGACCA_contig_4214	206
Cg1.076	677232_scaffold_20_Gene_complement(470659..471439)	18	0.255794	1076_8621.2.106858.TGACCA_contig_7039	43
Cg1.094	693798_scaffold_8_Gene_complement(773857..774895)	13	0	1094_8621.2.106858.GCCAAT_contig_7288	950
Cg1.094	28058_scaffold_11_Gene_2070535..2072001	13	0	1094_8621.2.106858.GCCAAT_contig_9161	1420
Cg1.094	552209_scaffold_13_Gene_1973406..1974287	6	0	1094_8621.2.106858.GCCAAT_contig_11338	882
Cg1.094	634429_scaffold_16_Gene_complement(1617934..1619022)	22	0	1094_8621.2.106858.GCCAAT_contig_20903	933
Cg1.094	723230_scaffold_27_Gene_complement(19028..19879)	15	0	1094_8621.2.106858.GCCAAT_contig_735	860
Cg1.094	661585_scaffold_27_Gene_21012..22179	24	0	1094_8621.2.106858.GCCAAT_contig_22330	1038
Cg1.094	664950_scaffold_40_Gene_1188732..1189708	7	0	1094_8621.2.106858.GCCAAT_contig_21582	1004
Cg1.094	666290_scaffold_48_Gene_complement(341552..342410)	8	0	1094_8621.2.106858.GCCAAT_contig_15472	858
Cg1.094	667330_scaffold_54_Gene_complement(597954..598870)	20	0	1094_8621.2.106858.GCCAAT_contig_17073	803
Cg1.094	668273_scaffold_61_Gene_792234..793380	14	0	1094_8621.2.106858.GCCAAT_contig_4010	1143
Cg1.094	679266_scaffold_34_Gene_complement(1495796..1496188)	15	4.66512e-140	1094_8621.2.106858.GCCAAT_contig_7288	396
Cg1.094	698167_scaffold_35_Gene_1243136..1244467	174	1.37096e-26	1094_8621.2.106858.GCCAAT_contig_10927	192
Cg1.094	659287_scaffold_19_Gene_504534..505350	174	1.40469e-17	1094_8621.2.106858.GCCAAT_contig_26480	68
Cg1.094	331593_scaffold_77_Gene_252913..253362	15	1.04729e-09	1094_8621.2.106858.GCCAAT_contig_23444	62
Cg1.094	677232_scaffold_20_Gene_complement(470659..471439)	21	0.0212621	1094_8621.2.106858.GCCAAT_contig_1452	36
Cg1.094	660403_scaffold_23_Gene_914730..915795	26	0.0293096	1094_8621.2.106858.GCCAAT_contig_19815	47
Cg1.094	660401_scaffold_23_Gene_complement(890686..891031)	37	0.109784	1094_8621.2.106858.GCCAAT_contig_19146	51
Cg1.094	680403_scaffold_48_Gene_12878..13507	13	0.207522	1094_8621.2.106858.GCCAAT_contig_784	39
Cg1.094	658610_scaffold_17_Gene_complement(305444..306467)	9	0.342616	1094_8621.2.106858.GCCAAT_contig_4144	202
Cg1.094	636312_scaffold_21_Gene_920152..921182	6	1.20425	1094_8621.2.106858.GCCAAT_contig_23797	24
Cg1.094	670497_scaffold_83_Gene_332646..333902	15	1.4756	1094_8621.2.106858.GCCAAT_contig_18164	31
Cg1.094	659858_scaffold_21_Gene_complement(916998..917343)	3	4.66812	1094_8621.2.106858.GCCAAT_contig_22814	22
Cg1.096	693798_scaffold_8_Gene_complement(773857..774895)	11	0	8621.2.106858.CAGATC_contig_16730	950
Cg1.096	28058_scaffold_11_Gene_2070535..2072001	9	0	8621.2.106858.CAGATC_contig_14130	1420
Cg1.096	552209_scaffold_13_Gene_1973406..1974287	7	0	8621.2.106858.CAGATC_contig_8447	882
Cg1.096	634429_scaffold_16_Gene_complement(1617934..1619022)	27	0	8621.2.106858.CAGATC_contig_11367	917
Cg1.096	723230_scaffold_27_Gene_complement(19028..19879)	20	0	8621.2.106858.CAGATC_contig_21359	860
Cg1.096	661585_scaffold_27_Gene_21012..22179	29	0	8621.2.106858.CAGATC_contig_26273	1117
Cg1.096	664950_scaffold_40_Gene_1188732..1189708	5	0	8621.2.106858.CAGATC_contig_11516	1015
Cg1.096	666290_scaffold_48_Gene_complement(341552..342410)	9	0	8621.2.106858.CAGATC_contig_4656	859
Cg1.096	667330_scaffold_54_Gene_complement(597954..598870)	18	0	8621.2.106858.CAGATC_contig_11593	803
Cg1.096	668273_scaffold_61_Gene_792234..793380	19	0	8621.2.106858.CAGATC_contig_974	1142
Cg1.096	679266_scaffold_34_Gene_complement(1495796..1496188)	15	5.1927e-140	8621.2.106858.CAGATC_contig_16730	396
Cg1.096	698167_scaffold_35_Gene_1243136..1244467	238	1.62753e-32	8621.2.106858.CAGATC_contig_9591	192
Cg1.096	659287_scaffold_19_Gene_504534..505350	207	4.47994e-18	8621.2.106858.CAGATC_contig_12695	68
Cg1.096	331593_scaffold_77_Gene_252913..253362	19	1.16573e-09	8621.2.106858.CAGATC_contig_12819	62
Cg1.096	677232_scaffold_20_Gene_complement(470659..471439)	15	0.0236682	8621.2.106858.CAGATC_contig_10205	53
Cg1.096	660403_scaffold_23_Gene_914730..915795	30	0.0326263	8621.2.106858.CAGATC_contig_14870	48
Cg1.096	660401_scaffold_23_Gene_complement(890686..891031)	39	0.122199	8621.2.106858.CAGATC_contig_14799	55
Cg1.096	680403_scaffold_48_Gene_12878..13507	17	0.230517	8621.2.106858.CAGATC_contig_10810	39
Cg1.096	658610_scaffold_17_Gene_complement(305444..306467)	7	0.381387	8621.2.106858.CAGATC_contig_14362	202
Cg1.096	636312_scaffold_21_Gene_920152..921182	8	1.34053	8621.2.106858.CAGATC_contig_19316	35
Cg1.096	670497_scaffold_83_Gene_332646..333902	18	1.64059	8621.2.106858.CAGATC_contig_23436	51
Cg1.096	659858_scaffold_21_Gene_complement(916998..917343)	4	5.19605	8621.2.106858.CAGATC_contig_20730	22
Cg1.097	693798_scaffold_8_Gene_complement(773857..774895)	9	0	8621.2.106858.GATCAG_contig_9854	1015
Cg1.097	28058_scaffold_11_Gene_2070535..2072001	6	0	8621.2.106858.GATCAG_contig_176	1428
Cg1.097	552209_scaffold_13_Gene_1973406..1974287	6	0	8621.2.106858.GATCAG_contig_3734	882
Cg1.097	634429_scaffold_16_Gene_complement(1617934..1619022)	12	0	8621.2.106858.GATCAG_contig_960	1063
Cg1.097	659287_scaffold_19_Gene_504534..505350	178	0	8621.2.106858.GATCAG_contig_860	766
Cg1.097	723230_scaffold_27_Gene_complement(19028..19879)	26	0	8621.2.106858.GATCAG_contig_7079	859
Cg1.097	661585_scaffold_27_Gene_21012..22179	34	0	8621.2.106858.GATCAG_contig_256	1146
Cg1.097	664950_scaffold_40_Gene_1188732..1189708	6	0	8621.2.106858.GATCAG_contig_4158	951
Cg1.097	666290_scaffold_48_Gene_complement(341552..342410)	16	0	8621.2.106858.GATCAG_contig_3006	854
Cg1.097	667330_scaffold_54_Gene_complement(597954..598870)	14	0	8621.2.106858.GATCAG_contig_4539	832
Cg1.097	668273_scaffold_61_Gene_792234..793380	14	0	8621.2.106858.GATCAG_contig_1328	1134
Cg1.097	331593_scaffold_77_Gene_252913..253362	17	0	8621.2.106858.GATCAG_contig_4498	463
Cg1.097	679266_scaffold_34_Gene_complement(1495796..1496188)	6	1.32375e-158	8621.2.106858.GATCAG_contig_1905	396
Cg1.097	698167_scaffold_35_Gene_1243136..1244467	184	4.43955e-38	8621.2.106858.GATCAG_contig_440	219
Cg1.097	659858_scaffold_21_Gene_complement(916998..917343)	9	0.00735761	8621.2.106858.GATCAG_contig_7944	42
Cg1.097	670497_scaffold_83_Gene_332646..333902	12	0.0282428	8621.2.106858.GATCAG_contig_8267	86
Cg1.097	660403_scaffold_23_Gene_914730..915795	13	0.0832572	8621.2.106858.GATCAG_contig_856	38
Cg1.097	680403_scaffold_48_Gene_12878..13507	8	0.168859	8621.2.106858.GATCAG_contig_5329	33
Cg1.097	677232_scaffold_20_Gene_complement(470659..471439)	48	0.210808	8621.2.106858.GATCAG_contig_3720	36
Cg1.097	658610_scaffold_17_Gene_complement(305444..306467)	12	0.278838	8621.2.106858.GATCAG_contig_566	33
Cg1.097	636312_scaffold_21_Gene_920152..921182	7	0.98008	8621.2.106858.GATCAG_contig_11484	50
Cg1.097	660401_scaffold_23_Gene_complement(890686..891031)	11	1.09197	8621.2.106858.GATCAG_contig_7944	41
Cg1.100	693798_scaffold_8_Gene_complement(773857..774895)	14	0	1100_8621.2.106858.ACAGTG_contig_6449	1015
Cg1.100	28058_scaffold_11_Gene_2070535..2072001	9	0	1100_8621.2.106858.ACAGTG_contig_18329	1439
Cg1.100	552209_scaffold_13_Gene_1973406..1974287	6	0	1100_8621.2.106858.ACAGTG_contig_4850	882
Cg1.100	634429_scaffold_16_Gene_complement(1617934..1619022)	21	0	1100_8621.2.106858.ACAGTG_contig_9712	1091
Cg1.100	658610_scaffold_17_Gene_complement(305444..306467)	14	0	1100_8621.2.106858.ACAGTG_contig_16220	990
Cg1.100	659287_scaffold_19_Gene_504534..505350	170	0	1100_8621.2.106858.ACAGTG_contig_20227	765
Cg1.100	636312_scaffold_21_Gene_920152..921182	12	0	1100_8621.2.106858.ACAGTG_contig_7357	1065
Cg1.100	660403_scaffold_23_Gene_914730..915795	34	0	1100_8621.2.106858.ACAGTG_contig_7357	1065
Cg1.100	723230_scaffold_27_Gene_complement(19028..19879)	17	0	1100_8621.2.106858.ACAGTG_contig_3421	859
Cg1.100	661585_scaffold_27_Gene_21012..22179	35	0	1100_8621.2.106858.ACAGTG_contig_3421	1148
Cg1.100	664950_scaffold_40_Gene_1188732..1189708	8	0	1100_8621.2.106858.ACAGTG_contig_19252	959
Cg1.100	680403_scaffold_48_Gene_12878..13507	18	0	1100_8621.2.106858.ACAGTG_contig_3389	590
Cg1.100	666290_scaffold_48_Gene_complement(341552..342410)	12	0	1100_8621.2.106858.ACAGTG_contig_668	856
Cg1.100	667330_scaffold_54_Gene_complement(597954..598870)	12	0	1100_8621.2.106858.ACAGTG_contig_3477	902
Cg1.100	668273_scaffold_61_Gene_792234..793380	15	0	1100_8621.2.106858.ACAGTG_contig_33	1137
Cg1.100	331593_scaffold_77_Gene_252913..253362	17	2.03597e-164	1100_8621.2.106858.ACAGTG_contig_7541	442
Cg1.100	659858_scaffold_21_Gene_complement(916998..917343)	7	6.53445e-144	1100_8621.2.106858.ACAGTG_contig_20039	342
Cg1.100	660401_scaffold_23_Gene_complement(890686..891031)	25	3.38493e-141	1100_8621.2.106858.ACAGTG_contig_20039	342
Cg1.100	679266_scaffold_34_Gene_complement(1495796..1496188)	12	5.40312e-114	1100_8621.2.106858.ACAGTG_contig_6449	396
Cg1.100	698167_scaffold_35_Gene_1243136..1244467	260	1.14144e-27	1100_8621.2.106858.ACAGTG_contig_7696	204
Cg1.100	677232_scaffold_20_Gene_complement(470659..471439)	24	0.0215662	1100_8621.2.106858.ACAGTG_contig_13938	51
Cg1.100	670497_scaffold_83_Gene_332646..333902	15	0.122856	1100_8621.2.106858.ACAGTG_contig_7367	46
Cg1.101	693798_scaffold_8_Gene_complement(773857..774895)	9	0	1101_8621.2.106858.CTTGTA_contig_3387	1015
Cg1.101	28058_scaffold_11_Gene_2070535..2072001	8	0	1101_8621.2.106858.CTTGTA_contig_5556	1442
Cg1.101	552209_scaffold_13_Gene_1973406..1974287	7	0	1101_8621.2.106858.CTTGTA_contig_153	882
Cg1.101	634429_scaffold_16_Gene_complement(1617934..1619022)	13	0	1101_8621.2.106858.CTTGTA_contig_1820	1062
Cg1.101	659287_scaffold_19_Gene_504534..505350	162	0	1101_8621.2.106858.CTTGTA_contig_624	766
Cg1.101	677232_scaffold_20_Gene_complement(470659..471439)	51	0	1101_8621.2.106858.CTTGTA_contig_8746	636
Cg1.101	723230_scaffold_27_Gene_complement(19028..19879)	30	0	1101_8621.2.106858.CTTGTA_contig_3102	860
Cg1.101	661585_scaffold_27_Gene_21012..22179	33	0	1101_8621.2.106858.CTTGTA_contig_3102	1146
Cg1.101	664950_scaffold_40_Gene_1188732..1189708	10	0	1101_8621.2.106858.CTTGTA_contig_13444	951
Cg1.101	666290_scaffold_48_Gene_complement(341552..342410)	19	0	1101_8621.2.106858.CTTGTA_contig_786	855
Cg1.101	667330_scaffold_54_Gene_complement(597954..598870)	11	0	1101_8621.2.106858.CTTGTA_contig_4216	832
Cg1.101	668273_scaffold_61_Gene_792234..793380	12	0	1101_8621.2.106858.CTTGTA_contig_2708	1134
Cg1.101	331593_scaffold_77_Gene_252913..253362	17	1.53372e-177	1101_8621.2.106858.CTTGTA_contig_2346	462
Cg1.101	679266_scaffold_34_Gene_complement(1495796..1496188)	9	6.04078e-125	1101_8621.2.106858.CTTGTA_contig_3387	396
Cg1.101	698167_scaffold_35_Gene_1243136..1244467	206	4.16836e-51	1101_8621.2.106858.CTTGTA_contig_6477	210
Cg1.101	658610_scaffold_17_Gene_complement(305444..306467)	10	0.0801574	1101_8621.2.106858.CTTGTA_contig_898	89
Cg1.101	680403_scaffold_48_Gene_12878..13507	9	0.169429	1101_8621.2.106858.CTTGTA_contig_6976	33
Cg1.101	660401_scaffold_23_Gene_complement(890686..891031)	9	0.313912	1101_8621.2.106858.CTTGTA_contig_9767	29
Cg1.101	670497_scaffold_83_Gene_332646..333902	14	0.345227	1101_8621.2.106858.CTTGTA_contig_10487	52
Cg1.101	636312_scaffold_21_Gene_920152..921182	7	0.983381	1101_8621.2.106858.CTTGTA_contig_2947	35
Cg1.101	660403_scaffold_23_Gene_914730..915795	13	1.0177	1101_8621.2.106858.CTTGTA_contig_5226	38
Cg1.101	659858_scaffold_21_Gene_complement(916998..917343)	4	3.82423	1101_8621.2.106858.CTTGTA_contig_6829	25
Cg1.102	693798_scaffold_8_Gene_complement(773857..774895)	8	0	1102_8621.2.106858.GGCTAC_contig_18323	982
Cg1.102	28058_scaffold_11_Gene_2070535..2072001	8	0	1102_8621.2.106858.GGCTAC_contig_11167	1470
Cg1.102	552209_scaffold_13_Gene_1973406..1974287	6	0	1102_8621.2.106858.GGCTAC_contig_7730	882
Cg1.102	634429_scaffold_16_Gene_complement(1617934..1619022)	22	0	1102_8621.2.106858.GGCTAC_contig_1654	1095
Cg1.102	658610_scaffold_17_Gene_complement(305444..306467)	15	0	1102_8621.2.106858.GGCTAC_contig_6078	1022
Cg1.102	659287_scaffold_19_Gene_504534..505350	177	0	1102_8621.2.106858.GGCTAC_contig_8986	765
Cg1.102	677232_scaffold_20_Gene_complement(470659..471439)	18	0	1102_8621.2.106858.GGCTAC_contig_3246	778
Cg1.102	723230_scaffold_27_Gene_complement(19028..19879)	9	0	1102_8621.2.106858.GGCTAC_contig_13259	861
Cg1.102	661585_scaffold_27_Gene_21012..22179	35	0	1102_8621.2.106858.GGCTAC_contig_13259	1172
Cg1.102	664950_scaffold_40_Gene_1188732..1189708	6	0	1102_8621.2.106858.GGCTAC_contig_11356	887
Cg1.102	680403_scaffold_48_Gene_12878..13507	8	0	1102_8621.2.106858.GGCTAC_contig_6716	623
Cg1.102	666290_scaffold_48_Gene_complement(341552..342410)	11	0	1102_8621.2.106858.GGCTAC_contig_6190	853
Cg1.102	667330_scaffold_54_Gene_complement(597954..598870)	15	0	1102_8621.2.106858.GGCTAC_contig_18776	593
Cg1.102	668273_scaffold_61_Gene_792234..793380	17	0	1102_8621.2.106858.GGCTAC_contig_5971	1156
Cg1.102	331593_scaffold_77_Gene_252913..253362	15	7.90009e-138	1102_8621.2.106858.GGCTAC_contig_1198	424
Cg1.102	679266_scaffold_34_Gene_complement(1495796..1496188)	10	6.40775e-113	1102_8621.2.106858.GGCTAC_contig_18323	396
Cg1.102	698167_scaffold_35_Gene_1243136..1244467	263	7.48693e-30	1102_8621.2.106858.GGCTAC_contig_16621	188
Cg1.102	670497_scaffold_83_Gene_332646..333902	11	0.0098171	1102_8621.2.106858.GGCTAC_contig_2696	46
Cg1.102	660401_scaffold_23_Gene_complement(890686..891031)	20	0.378307	1102_8621.2.106858.GGCTAC_contig_642	43
Cg1.102	636312_scaffold_21_Gene_920152..921182	9	1.18906	1102_8621.2.106858.GGCTAC_contig_9694	34
Cg1.102	660403_scaffold_23_Gene_914730..915795	10	1.23056	1102_8621.2.106858.GGCTAC_contig_12526	36
Cg1.102	659858_scaffold_21_Gene_complement(916998..917343)	7	1.32042	1102_8621.2.106858.GGCTAC_contig_7464	34
Cg1.104	693798_scaffold_8_Gene_complement(773857..774895)	7	0	1104_8621.2.106858.CGATGT_contig_9243	1007
Cg1.104	28058_scaffold_11_Gene_2070535..2072001	7	0	1104_8621.2.106858.CGATGT_contig_5087	1455
Cg1.104	552209_scaffold_13_Gene_1973406..1974287	7	0	1104_8621.2.106858.CGATGT_contig_12861	882
Cg1.104	634429_scaffold_16_Gene_complement(1617934..1619022)	13	0	1104_8621.2.106858.CGATGT_contig_12832	1092
Cg1.104	658610_scaffold_17_Gene_complement(305444..306467)	13	0	1104_8621.2.106858.CGATGT_contig_9558	1022
Cg1.104	659287_scaffold_19_Gene_504534..505350	164	0	1104_8621.2.106858.CGATGT_contig_9812	765
Cg1.104	723230_scaffold_27_Gene_complement(19028..19879)	13	0	1104_8621.2.106858.CGATGT_contig_14548	528
Cg1.104	661585_scaffold_27_Gene_21012..22179	38	0	1104_8621.2.106858.CGATGT_contig_14548	1169
Cg1.104	664950_scaffold_40_Gene_1188732..1189708	6	0	1104_8621.2.106858.CGATGT_contig_11038	894
Cg1.104	666290_scaffold_48_Gene_complement(341552..342410)	8	0	1104_8621.2.106858.CGATGT_contig_10250	856
Cg1.104	667330_scaffold_54_Gene_complement(597954..598870)	19	0	1104_8621.2.106858.CGATGT_contig_13209	788
Cg1.104	668273_scaffold_61_Gene_792234..793380	11	0	1104_8621.2.106858.CGATGT_contig_4283	1156
Cg1.104	331593_scaffold_77_Gene_252913..253362	32	1.32019e-147	1104_8621.2.106858.CGATGT_contig_3213	430
Cg1.104	679266_scaffold_34_Gene_complement(1495796..1496188)	10	6.32345e-132	1104_8621.2.106858.CGATGT_contig_11112	396
Cg1.104	698167_scaffold_35_Gene_1243136..1244467	257	3.14454e-28	1104_8621.2.106858.CGATGT_contig_1785	189
Cg1.104	660403_scaffold_23_Gene_914730..915795	18	0.00818989	1104_8621.2.106858.CGATGT_contig_3562	38
Cg1.104	670497_scaffold_83_Gene_332646..333902	17	0.00969689	1104_8621.2.106858.CGATGT_contig_2294	46
Cg1.104	680403_scaffold_48_Gene_12878..13507	16	0.202365	1104_8621.2.106858.CGATGT_contig_5163	32
Cg1.104	677232_scaffold_20_Gene_complement(470659..471439)	19	0.252627	1104_8621.2.106858.CGATGT_contig_12902	50
Cg1.104	660401_scaffold_23_Gene_complement(890686..891031)	16	0.373659	1104_8621.2.106858.CGATGT_contig_13835	45
Cg1.104	636312_scaffold_21_Gene_920152..921182	9	1.1745	1104_8621.2.106858.CGATGT_contig_10921	39
Cg1.104	659858_scaffold_21_Gene_complement(916998..917343)	5	4.5521	1104_8621.2.106858.CGATGT_contig_15273	41
